# Supplementary material for: Lipidomic Profiling and Storage-Induced Changes in Cassava Flour Using LC-MS/MS
Source: Foods. 2024 Sep 25;13(19):3039. doi: 10.3390/foods13193039 (PMC11475662; doi:10.3390/foods13193039)
Supplement: Supplementary file 1 [file foods-13-03039-s001.zip › 0.Data/data.levels.xlsx]

## Sheet: shee1
Index	Compounds	物质	Class I	物质一级分类	Class II	物质二级分类	碳链长度	链不饱和度	Q1 (Da)	Molecular Weight	Ionization model	Formula	SC9-0-1	SC9-0-2	SC9-0-3	SC9-180-1	SC9-180-2	SC9-180-3	SC9-540-1	SC9-540-2	SC9-540-3	GR10-0-1	GR10-0-2	GR10-0-3	GR10-180-1	GR10-180-2	GR10-180-3	GR10-540-1	GR10-540-2	GR10-540-3	QC01	QC02	QC03	QC04	cpd_ID	lipidmaps ID	Pubchem CID	CAS	ChEBI	Metlin	kegg_map
Lipid-B-P-0973	ADGGA((O-16:0)18:1_18:2)	酰基二酰基甘油基葡糖醛酸_ADGGA((O-16:0)18:1_18:2)	GL	甘油脂类	ADGGA	酰基二酰基甘油基葡糖醛酸	52	3	1050.81677	1032.78408	[M+NH4]+	C61H108O12	8.24544583	6.32692308	4.67848101	5.39915966	4.74117078	3.31886155	1.21281683	2.70184697	1.02964119	12.344728	16.0802005	17.2967581	4.71428571	14.8264984	12.124407	1.71372356	1.33205742	3.36734694	1.43	1.766	1.738	1.364	-	-	-	-	-	-	-
Lipid-B-P-0967	ADGGA((O-16:0)16:0_18:2)	酰基二酰基甘油基葡糖醛酸_ADGGA((O-16:0)16:0_18:2)	GL	甘油脂类	ADGGA	酰基二酰基甘油基葡糖醛酸	50	2	1024.80481	1006.76843	[M+NH4]+	C59H106O12	3.83509108	5.23076923	2.83544304	4.47478992	2.74794388	2.35407622	1.07508369	1.48812665	0.690587624	6.97159364	11.9699248	6.12468828	2.12244898	5.02628812	5.18713759	2.02656173	0.819138756	2.42857143	1.096	0.954	1.184	0.938	-	-	-	-	-	-	-
Lipid-B-P-0965	ADGGA((O-16:0)16:0_18:1)	酰基二酰基甘油基葡糖醛酸_ADGGA((O-16:0)16:0_18:1)	GL	甘油脂类	ADGGA	酰基二酰基甘油基葡糖醛酸	50	1	1026.82092	1008.78408	[M+NH4]+	C59H108O12	23.9693193	26.5384615	14.156962	21.8487395	16.0812772	13.2175591	10.4447633	17.6886544	9.92199688	15.6186808	32.481203	29.5261845	13.4081633	26.9190326	21.0859251	9.44417118	6.54545455	14.5918367	3.4	2.1	3.16	5.4	-	-	-	-	-	-	-
Lipid-B-P-0023	Cer(d18:0/24:0)	神经酰胺_Cer(d18:0/24:0)	SP	鞘脂类	Cer	神经酰胺	42	0	652.66077	651.652944	[M+H]+	C42H85NO3	0.0230105465	0.0296153846	0.0229873418	0.0231092437	0.0306724722	0.0219006271	0.0715447154	0.106596306	0.0996359854	0.0141550313	0.020952381	0.0192518703	0.033877551	0.012723449	0.0144438587	0.0604033448	0.0700478469	0.0592857143	0.101	0.0862	0.0791	0.0726	C00195	LMSP02020012	5283577	-	-	-	ko00600,ko01100
Lipid-B-P-0040	Cer(d18:1/18:1)	神经酰胺_Cer(d18:1/18:1)	SP	鞘脂类	Cer	神经酰胺	36	2	564.53557	563.527744	[M+H]+	C36H69NO3	0.172579099	0.174038462	0.138734177	0.158613445	0.179970972	0.129281235	0.201817312	0.178364116	0.187207488	0.0779008185	0.130325815	0.148628429	0.126530612	0.140904311	0.142329995	0.229217905	0.144497608	0.194897959	0.265	0.21	0.207	0.185	C00195	LMSP02010003	5283563	-	-	-	ko00600,ko01100
Lipid-B-P-0039	Cer(d18:1/16:1)	神经酰胺_Cer(d18:1/16:1)	SP	鞘脂类	Cer	神经酰胺	34	2	536.504225	535.496444	[M+H]+	C34H65NO3	0.0703739214	0.107692308	0.0917468354	0.165966387	0.165457184	0.100337675	0.215208034	0.229023747	0.228809152	0.0674049109	0.0853132832	0.0968578554	0.394897959	0.0917981073	0.0920400633	0.153467782	0.111961722	0.143877551	0.199	0.199	0.215	0.197	C00195	-	131751776	-	-	-	ko00600,ko01100
Lipid-B-P-0037	Cer(d18:1/26:0)	神经酰胺_Cer(d18:1/26:0)	SP	鞘脂类	Cer	神经酰胺	44	1	678.676419	677.668594	[M+H]+	C44H87NO3	0.0345158198	0.0252884615	0.0284556962	0.050105042	0.0323173682	0.0584659913	0.0615973219	0.0660686016	0.0782111284	0.0505536832	0.045914787	0.0921695761	0.048877551	0.0686645636	0.0814971007	0.0528283325	0.034354067	0.0274489796	0.0559	0.083	0.0654	0.057	C00195	LMSP02010011	5283570	-	-	-	ko00600,ko01100
Lipid-B-P-0035	Cer(d18:1/24:0)	神经酰胺_Cer(d18:1/24:0)	SP	鞘脂类	Cer	神经酰胺	42	1	650.64512	649.637294	[M+H]+	C42H83NO3	0.388302972	0.397115385	0.324050633	0.392857143	0.422835027	0.22961891	0.390243902	0.344063325	0.330733229	0.410207029	0.431077694	0.48478803	0.375510204	0.334384858	0.390089615	0.195769798	0.25645933	0.263265306	0.314	0.345	0.286	0.28	C00195	LMSP02010012	5283571	-	-	-	ko00600,ko01100
Lipid-B-P-0034	Cer(d18:1/23:0)	神经酰胺_Cer(d18:1/23:0)	SP	鞘脂类	Cer	神经酰胺	41	1	636.629469	635.621644	[M+H]+	C41H81NO3	0.0802492809	0.105769231	0.0732151899	0.0706932773	0.090275762	0.049011095	0.0867527499	0.110817942	0.064274571	0.0746268657	0.10726817	0.106733167	0.0843877551	0.110410095	0.113863996	0.0827348746	0.0599043062	0.0486734694	0.0909	0.0918	0.098	0.0876	C00195	LMSP02010021	52931115	67605-84-9	-	-	ko00600,ko01100
Lipid-B-P-0033	Cer(d18:1/22:0)	神经酰胺_Cer(d18:1/22:0)	SP	鞘脂类	Cer	神经酰胺	40	1	622.61382	621.605994	[M+H]+	C40H79NO3	0.120805369	0.15	0.0947848101	0.119747899	0.109337204	0.0735166425	0.204686753	0.198416887	0.185127405	0.0785748676	0.116290727	0.109725686	0.0808163265	0.0875920084	0.0988929889	0.117068372	0.0956937799	0.0976530612	0.13	0.0937	0.0863	0.094	C00195	LMSP02010008	5283567	-	-	-	ko00600,ko01100
Lipid-B-P-0032	Cer(d18:1/21:0)	神经酰胺_Cer(d18:1/21:0)	SP	鞘脂类	Cer	神经酰胺	39	1	608.598169	607.590344	[M+H]+	C39H77NO3	0.137104506	0.130769231	0.113417722	0.146008403	0.130624093	0.110950314	0.0966044955	0.115039578	0.108164327	0.0905151661	0.122305764	0.127680798	0.119387755	0.131440589	0.136004217	0.130841121	0.108133971	0.12244898	0.113	0.0847	0.0972	0.0878	C00195	-	-	-	-	-	ko00600,ko01100
Lipid-B-P-0022	Cer(d18:0/22:0)	神经酰胺_Cer(d18:0/22:0)	SP	鞘脂类	Cer	神经酰胺	40	0	624.62947	623.621644	[M+H]+	C40H81NO3	N/A	N/A	N/A	N/A	N/A	N/A	0.141559063	0.157255937	0.116484659	N/A	N/A	N/A	N/A	N/A	N/A	0.123954747	0.0932057416	0.0918367347	0.0961	0.0636	0.0504	0.084	C00195	LMSP02020010	5283575	-	-	-	ko00600,ko01100
Lipid-B-P-0021	Cer(d18:0/20:0)	神经酰胺_Cer(d18:0/20:0)	SP	鞘脂类	Cer	神经酰胺	38	0	596.59817	595.590344	[M+H]+	C38H77NO3	N/A	N/A	N/A	N/A	N/A	N/A	0.0441893831	0.0406332454	0.0421216849	N/A	N/A	N/A	N/A	N/A	N/A	0.0182980817	0.0180861244	0.0289795918	0.0444	0.051	0.0495	0.0383	C00195	LMSP02020009	5283574	-	-	-	ko00600,ko01100
Lipid-B-P-0020	Cer(d18:0/18:0)	神经酰胺_Cer(d18:0/18:0)	SP	鞘脂类	Cer	神经酰胺	36	0	568.56687	567.559044	[M+H]+	C36H73NO3	N/A	N/A	N/A	N/A	N/A	N/A	0.0728837877	0.0673350923	0.072698908	N/A	N/A	N/A	N/A	N/A	N/A	0.0322675848	0.0322488038	0.0382653061	0.111	0.105	0.0946	0.0928	C00195	LMSP02020008	5283573	-	-	-	ko00600,ko01100
Lipid-B-P-0019	Cer(d18:0/16:0)	神经酰胺_Cer(d18:0/16:0)	SP	鞘脂类	Cer	神经酰胺	34	0	540.535569	539.527744	[M+H]+	C34H69NO3	0.0322147651	0.0339423077	0.0323037975	0.0306722689	0.0363812288	0.020260492	0.207556193	0.199472296	0.196567863	0.0159845932	0.0269674185	0.0362094763	0.0213265306	0.0114616193	0.0189773326	0.0892277423	0.101435407	0.0993877551	0.166	0.146	0.122	0.127	C00195	LMSP02020001	5283572	-	-	-	ko00600,ko01100
Lipid-B-P-0014	Cer(d18:0/24:0(2OH))	神经酰胺_Cer(d18:0/24:0(2OH))	SP	鞘脂类	Cer	神经酰胺	42	0	668.655684	667.647859	[M+H]+	C42H85NO4	0.0565675935	0.0645192308	0.0486075949	0.0568277311	0.0574746009	0.0497829233	0.0574844572	0.052348285	0.0586583463	0.0343765046	0.0575438596	0.0593516209	0.0575510204	0.0607781283	0.0610437533	0.0582390556	0.0440191388	0.0425510204	0.0588	0.0686	0.0627	0.0611	C00195	LMSP02020033	53262287	-	-	-	ko00600,ko01100
Lipid-B-P-0041	Cer(d18:1/20:1)	神经酰胺_Cer(d18:1/20:1)	SP	鞘脂类	Cer	神经酰胺	38	2	592.566825	591.559044	[M+H]+	C38H73NO3	0.136145733	0.143269231	0.13164557	0.147058824	0.167392356	0.102267246	0.182687709	0.163588391	0.191367655	0.0674049109	0.0943358396	0.102743142	0.077755102	0.108307045	0.111755403	0.154451549	0.137799043	0.12755102	0.151	0.144	0.148	0.154	C00195	-	-	-	-	-	ko00600,ko01100
Lipid-B-P-0042	Cer(d18:1/22:1)	神经酰胺_Cer(d18:1/22:1)	SP	鞘脂类	Cer	神经酰胺	40	2	620.598125	619.590344	[M+H]+	C40H77NO3	0.255033557	0.245192308	0.27443038	0.264705882	0.255442671	0.208393632	0.282161645	0.25646438	0.2724909	0.174289841	0.229573935	0.274314214	0.25	0.217665615	0.217185029	0.249877029	0.176076555	0.217346939	0.232	0.261	0.254	0.288	C00195	-	53481052	-	-	-	ko00600,ko01100
Lipid-B-P-0036	Cer(d18:1/25:0)	神经酰胺_Cer(d18:1/25:0)	SP	鞘脂类	Cer	神经酰胺	43	1	664.660769	663.652944	[M+H]+	C43H85NO3	0.120805369	0.228846154	0.138734177	0.137605042	0.220609579	0.151471298	0.157819225	0.0940369393	0.138325533	0.186807896	0.243609023	0.309226933	0.214285714	0.188222923	0.128624143	0.0993605509	0.114832536	0.126530612	0.158	0.178	0.138	0.147	C00195	LMSP02010013	9547202	-	-	-	ko00600,ko01100
Lipid-B-P-0044	Cer(d18:1/26:1)	神经酰胺_Cer(d18:1/26:1)	SP	鞘脂类	Cer	神经酰胺	44	2	676.66077	675.652944	[M+H]+	C44H85NO3	0.683604986	0.938461538	0.711898734	0.967436975	0.766328012	0.635793536	0.696317551	0.671240106	0.712428497	0.748194511	1.06265664	1.22693267	0.957142857	0.911671924	0.965735372	0.628627644	0.692822967	0.728571429	0.52	0.536	0.473	0.489	C00195	LMSP02010010	5283569	-	-	-	ko00600,ko01100
Lipid-B-P-0069	Cer(d18:2/26:3)	神经酰胺_Cer(d18:2/26:3)	SP	鞘脂类	Cer	神经酰胺	44	5	670.6012	669.605994	[M+H]+	C44H79NO3	0.120805369	0.127884615	0.110379747	0.114495798	0.118045477	0.077761698	0.109995218	0.0836939314	0.090275611	0.0556571979	0.0606516291	0.0798004988	0.0746938776	0.0649842271	0.0606220348	0.046728972	0.0441148325	0.0395918367	0.168	0.157	0.159	0.146	C00195	-	-	-	-	-	ko00600,ko01100
Lipid-B-P-0068	Cer(d18:2/18:3)	神经酰胺_Cer(d18:2/18:3)	SP	鞘脂类	Cer	神经酰胺	36	5	558.4874	557.480794	[M+H]+	C36H63NO3	0.0311601151	0.0569230769	0.0153924051	0.0266806723	0.0501209482	0.0111915099	0.0161645146	0.0232189974	0.0150806032	0.075589793	0.117293233	0.0742144638	0.0360204082	0.040168244	0.0414338429	N/A	N/A	N/A	0.0289	0.0414	0.0518	0.0441	C00195	-	-	-	-	-	ko00600,ko01100
Lipid-B-P-0043	Cer(d18:1/24:1)	神经酰胺_Cer(d18:1/24:1)	SP	鞘脂类	Cer	神经酰胺	42	2	648.62947	647.621644	[M+H]+	C42H81NO3	0.57430489	0.578846154	0.487088608	0.484243697	0.596032898	0.398456343	0.615973219	0.616358839	0.566822673	0.423688012	0.511278195	0.589526185	0.479591837	0.465825447	0.53241961	0.550909985	0.474641148	0.570408163	0.455	0.404	0.383	0.367	C00195	LMSP02010009	5283568	-	-	-	ko00600,ko01100
Lipid-B-P-0066	Cer(d18:2/24:1)	神经酰胺_Cer(d18:2/24:1)	SP	鞘脂类	Cer	神经酰胺	42	3	646.6	645.605994	[M+H]+	C42H79NO3	3.48034516	3.28846154	3.50379747	3.40336134	3.74455733	2.69175109	3.03204209	2.96569921	2.9849194	2.45546461	3.42857143	3.60099751	3.43877551	3.11251314	3.20506062	3.43334973	2.79425837	3.08163265	3.79	3.7	3	3.85	C00195	-	-	-	-	-	ko00600,ko01100
Lipid-B-P-0065	Cer(d18:2/22:1)	神经酰胺_Cer(d18:2/22:1)	SP	鞘脂类	Cer	神经酰胺	40	3	618.5824	617.574694	[M+H]+	C40H75NO3	10.738255	11.0576923	10.9367089	10.2205882	12.0948234	8.66377231	12.434242	11.9261214	11.3364535	7.54935002	9.46365915	10.6733167	9.90816327	9.43217666	10.2055878	11.7068372	10.1435407	10.8163265	13.6	13.4	12.3	12.6	C00195	-	-	-	-	-	ko00600,ko01100
Lipid-B-P-0064	Cer(d18:2/20:1)	神经酰胺_Cer(d18:2/20:1)	SP	鞘脂类	Cer	神经酰胺	38	3	590.5497	589.543394	[M+H]+	C38H71NO3	18.4084372	19.4230769	16.7088608	17.8571429	18.0938558	13.1210806	18.0774749	18.1530343	17.7847114	15.4068368	18.8471178	21.9451372	16.8367347	15.2471083	16.6578809	16.6256763	15.8851675	16.4285714	13.1	12.4	11	11.5	C00195	LMSP02010027	52931121	-	-	-	ko00600,ko01100
Lipid-B-P-0063	Cer(d18:2/18:1)	神经酰胺_Cer(d18:2/18:1)	SP	鞘脂类	Cer	神经酰胺	36	3	562.5159	561.512094	[M+H]+	C36H67NO3	33.3652924	34.2307692	32.9113924	32.7731092	34.6395743	23.7337192	31.5638451	31.4511873	31.825273	27.6360135	36.7919799	39.9002494	32.8571429	34.7003155	33.9483395	36.301033	31.3875598	33.6734694	35.9	34.1	32.2	32.4	C00195	LMSP02010025	52931119	-	-	-	ko00600,ko01100
Lipid-B-P-0067	Cer(d18:2/18:2)	神经酰胺_Cer(d18:2/18:2)	SP	鞘脂类	Cer	神经酰胺	36	4	560.4966	559.496444	[M+H]+	C36H65NO3	1.28475551	1.34615385	1.29620253	1.15546218	1.31591679	0.895320791	0.975609756	0.988918206	0.868434737	1.65623495	2.06516291	2.32418953	1.65306122	1.58780231	1.65524512	1.39695032	1.09090909	1.21428571	1.47	1.29	1.29	1.31	C00195	-	-	-	-	-	ko00600,ko01100
Lipid-B-P-0061	Cer(d18:2/26:0)	神经酰胺_Cer(d18:2/26:0)	SP	鞘脂类	Cer	神经酰胺	44	2	676.6	675.652944	[M+H]+	C44H85NO3	0.0286673058	0.0447115385	0.0384810127	0.0514705882	0.0180938558	0.0100337675	0.0180774749	0.0201583113	0.0518980759	0.0140587386	0.0441102757	0.0186533666	0.0402040816	0.020084122	0.0300474433	0.0515494343	0.0201913876	0.0219387755	0.0226	0.0451	0.037	0.0306	C00195	-	-	-	-	-	ko00600,ko01100
Lipid-B-P-0060	Cer(d18:2/24:0)	神经酰胺_Cer(d18:2/24:0)	SP	鞘脂类	Cer	神经酰胺	42	2	648.6	647.621644	[M+H]+	C42H81NO3	0.157238734	0.201923077	0.154936709	0.149159664	0.146105467	0.0974433189	0.12434242	0.118205805	0.148725949	0.115551276	0.152380952	0.189526185	0.108163265	0.14721346	0.128624143	0.0754549926	0.0818181818	0.0830612245	0.13	0.119	0.144	0.121	C00195	-	-	-	-	-	ko00600,ko01100
Lipid-B-P-0059	Cer(d18:2/23:0)	神经酰胺_Cer(d18:2/23:0)	SP	鞘脂类	Cer	神经酰胺	41	2	634.6	633.605994	[M+H]+	C41H79NO3	0.0465004794	0.0460576923	0.0471898734	0.0441176471	0.0420899855	0.0281717318	0.0281205165	0.0175197889	0.0132085283	0.027443428	0.046716792	0.0403990025	0.0147959184	0.0296529968	0.036900369	0.0178061977	0.0197129187	0.0189795918	0.0345	0.0358	0.036	0.0254	C00195	LMSP02010030	52931124	-	-	-	ko00600,ko01100
Lipid-B-P-0058	Cer(d18:2/22:0)	神经酰胺_Cer(d18:2/22:0)	SP	鞘脂类	Cer	神经酰胺	40	2	620.6	619.590344	[M+H]+	C40H77NO3	0.0364333653	0.0411538462	0.0379746835	0.0380252101	0.0374455733	0.0248914616	0.0394069823	0.0405277045	0.0443057722	0.0216658642	0.0346867168	0.0365087282	0.0246938776	0.0241850683	0.0246705324	0.0425971471	0.0283253589	0.0383673469	0.0581	0.0421	0.0562	0.0492	C00195	LMSP02010029	52931123	-	-	-	ko00600,ko01100
Lipid-B-P-0053	Cer(d18:2/16:0)	神经酰胺_Cer(d18:2/16:0)	SP	鞘脂类	Cer	神经酰胺	34	2	536.5	535.496444	[M+H]+	C34H65NO3	0.0880153404	0.0728846154	0.059443038	0.056092437	0.0645379777	0.053159672	0.0681013869	0.0680738786	0.0515860634	0.0353394319	0.061754386	0.0478802993	0.0343877551	0.0390115668	0.0500790722	0.0427939006	0.0322488038	0.0485714286	0.0652	0.0594	0.049	0.0604	C00195	LMSP02010024	52931118	-	-	-	ko00600,ko01100
Lipid-B-P-0062	Cer(d18:2/16:1)	神经酰胺_Cer(d18:2/16:1)	SP	鞘脂类	Cer	神经酰胺	34	3	534.4869	533.480794	[M+H]+	C34H63NO3	60.5944391	68.9423077	63.4936709	65.7563025	63.5703919	45.3449108	53.2759445	59.3139842	58.7623505	52.6721233	69.4736842	75.3117207	57.9591837	56.7823344	55.6668424	56.7634038	49.1866029	55.8163265	55	53.3	51.7	45.6	C00195	-	-	-	-	-	ko00600,ko01100
Lipid-B-P-0089	Cer(t18:1/23:0(2OH))	神经酰胺_Cer(t18:1/23:0(2OH))	SP	鞘脂类	Cert	植物神经酰胺	41	1	668.619299	667.611474	[M+H]+	C41H81NO5	11.0258869	11.3461538	11.2405063	10.6092437	12.191582	8.47081524	10.9038737	10.4907652	10.2340094	7.23158402	8.9122807	10.1745636	9.51020408	9.05362776	9.86821297	10.2311854	8.53588517	8.81632653	11.9	12.2	11.1	11.2	C00195	LMSP02010186	-	-	-	-	ko00600,ko01100
Lipid-B-P-0091	Cer(t18:1/25:0(2OH))	神经酰胺_Cer(t18:1/25:0(2OH))	SP	鞘脂类	Cert	植物神经酰胺	43	1	696.650599	695.642774	[M+H]+	C43H85NO5	27.4209012	27.5	26.3291139	26.0504202	28.2535075	19.8745779	22.7642276	23.8522427	23.7129485	20.8955224	27.1679198	31.1221945	25.4081633	24.6056782	25.9356879	22.9217905	19.5215311	22.1428571	22.9	22.7	20.6	21.3	C00195	LMSP02010184	-	-	-	-	ko00600,ko01100
Lipid-B-P-0092	Cer(t18:1/26:0(2OH))	神经酰胺_Cer(t18:1/26:0(2OH))	SP	鞘脂类	Cert	植物神经酰胺	44	1	710.666249	709.658424	[M+H]+	C44H87NO5	22.8187919	24.1346154	21.8734177	22.8991597	22.6415094	16.6907863	19.6078431	19.6306069	21.2168487	20.4140587	25.6641604	28.2294264	23.7755102	22.6077813	22.6673695	21.6428923	18.8516746	21.0204082	17.3	17.6	16.5	15.9	C00195	LMSP02010179	-	-	-	-	ko00600,ko01100
Lipid-B-P-0093	Cer(t18:1/27:0(2OH))	神经酰胺_Cer(t18:1/27:0(2OH))	SP	鞘脂类	Cert	植物神经酰胺	45	1	724.6788	723.674074	[M+H]+	C45H89NO5	1.61073826	1.73076923	1.40759494	1.58613445	1.55781326	1.16739026	1.33907221	1.35092348	1.26885075	2.14732788	2.67669173	2.92269327	1.7244898	2.02944269	1.83447549	1.46581407	1.38755981	1.48979592	0.916	0.937	0.857	0.751	C00195	LMSP02010180	-	-	-	-	ko00600,ko01100
Lipid-B-P-0098	Cer(t17:0/24:0)	神经酰胺_Cer(t17:0/24:0)	SP	鞘脂类	Cert	植物神经酰胺	41	0	654.640034	653.632209	[M+H]+	C41H83NO4	0.322147651	0.381730769	0.369620253	0.302521008	0.352201258	0.248914616	0.284074605	0.258575198	0.265210608	0.206066442	0.20952381	0.276309227	0.23877551	0.253417455	0.225619399	0.164289228	0.163636364	0.185714286	0.228	0.267	0.245	0.249	C00195	-	-	-	-	-	ko00600,ko01100
Lipid-B-P-0104	Cer(t18:0/22:0)	神经酰胺_Cer(t18:0/22:0)	SP	鞘脂类	Cert	植物神经酰胺	40	0	640.530484	639.616559	[M+H]+	C40H81NO4	1.01629914	1.10576923	1.01265823	0.894957983	0.986937591	0.663772311	1.56862745	1.65699208	1.59126365	0.760712566	0.918295739	1.11720698	0.784693878	0.765509989	0.804428044	0.955238564	0.840191388	0.909183673	0.878	0.86	0.835	0.844	C00195	LMSP02030008	5322153	-	-	-	ko00600,ko01100
Lipid-B-P-0103	Cer(t18:0/18:0)	神经酰胺_Cer(t18:0/18:0)	SP	鞘脂类	Cert	植物神经酰胺	36	0	584.530484	583.553959	[M+H]+	C36H73NO4	0.133269415	0.149038462	0.137721519	0.116596639	0.109337204	0.0747708635	0.162601626	0.159366755	0.137285491	0.0874337987	0.129323308	0.141645885	0.082755102	0.0809674027	0.0733790195	0.084800787	0.084784689	0.0905102041	0.135	0.137	0.123	0.122	C00195	LMSP02030006	9898642	-	-	-	ko00600,ko01100
Lipid-B-P-0111	Cer(t18:1/26:0)	神经酰胺_Cer(t18:1/26:0)	SP	鞘脂类	Cert	植物神经酰胺	44	1	694.671334	693.663509	[M+H]+	C44H87NO4	0.25599233	0.309615385	0.32	0.263655462	0.258345428	0.204534491	0.170253467	0.151978892	0.173686947	0.291766972	0.367919799	0.399002494	0.293877551	0.251314406	0.289931471	0.139695032	0.0893779904	0.141836735	0.287	0.262	0.358	0.273	C00195	LMSP02010138	-	-	-	-	ko00600,ko01100
Lipid-B-P-0073	Cer(t18:0/18:0(2OH))	神经酰胺_Cer(t18:0/18:0(2OH))	SP	鞘脂类	Cert	植物神经酰胺	36	0	600.5828	599.548874	[M+H]+	C36H73NO5	0.497603068	0.478846154	0.491139241	0.507352941	0.53701016	0.351181862	0.471544715	0.525593668	0.492979719	0.313914299	0.432080201	0.512718204	0.42244898	0.397476341	0.380600949	0.375799311	0.337799043	0.359183673	0.526	0.505	0.454	0.479	C00195	LMSP02030016	44625889	-	-	-	ko00600,ko01100
Lipid-B-P-0105	Cer(t18:0/24:0)	神经酰胺_Cer(t18:0/24:0)	SP	鞘脂类	Cert	植物神经酰胺	42	0	668.655684	667.647859	[M+H]+	C42H85NO4	2.99137105	3.24038462	2.75443038	2.90966387	2.85437833	2.01640135	3.1085605	3.47229551	3.26573063	3.11025518	4.19047619	4.33915212	3.08163265	2.98633018	2.97311545	2.28234137	1.97129187	2.2755102	2.29	2.43	2.13	2.2	C00195	LMSP02030004	10462091	-	-	-	ko00600,ko01100
Lipid-B-P-0088	Cer(t18:1/22:0(2OH))	神经酰胺_Cer(t18:1/22:0(2OH))	SP	鞘脂类	Cert	植物神经酰胺	40	1	654.603649	653.595824	[M+H]+	C40H79NO5	27.8044104	28.3653846	25.0126582	27.1008403	27.0924045	19.1992282	22.6685796	23.5356201	22.8809152	22.4362061	27.6691729	32.4189526	24.4897959	22.1871714	24.5651028	20.0688637	19.3301435	19.5918367	17.6	17.6	16.5	16.8	C00195	LMSP02010187	-	-	-	-	ko00600,ko01100
Lipid-B-P-0102	Cer(t18:0/16:0)	神经酰胺_Cer(t18:0/16:0)	SP	鞘脂类	Cert	植物神经酰胺	34	0	556.530484	555.522659	[M+H]+	C34H69NO4	1.04506232	1.11538462	1.13417722	0.721638655	0.766328012	0.525808008	0.594930655	0.607915567	0.654186167	0.77708233	0.878195489	1.05735661	0.533673469	0.533123028	0.521876647	0.667978357	0.606698565	0.644897959	0.942	0.963	0.855	0.79	C00195	LMSP02030001	10506988	-	-	-	ko00600,ko01100
Lipid-B-P-0087	Cer(t18:1/20:0(2OH))	神经酰胺_Cer(t18:1/20:0(2OH))	SP	鞘脂类	Cert	植物神经酰胺	38	1	626.5828	625.564524	[M+H]+	C38H75NO5	1.51486098	1.60576923	1.56962025	1.49159664	1.59651669	1.14809455	1.46341463	1.39313984	1.39365575	0.921521425	1.17293233	1.31670823	1.1122449	1.14616193	1.15972588	1.19035908	1.03349282	1.08163265	1.66	1.69	1.5	1.63	C00195	LMSP02010189	-	-	-	-	ko00600,ko01100
Lipid-B-P-0074	Cer(t18:0/20:0(2OH))	神经酰胺_Cer(t18:0/20:0(2OH))	SP	鞘脂类	Cert	植物神经酰胺	38	0	628.5828	627.580174	[M+H]+	C38H77NO5	0.466922339	0.481730769	0.415189873	0.465336134	0.477019836	0.332850941	0.443806791	0.445382586	0.421216849	0.362060664	0.441102757	0.502743142	0.403061224	0.34384858	0.372166579	0.324643384	0.29569378	0.312244898	0.332	0.276	0.255	0.283	C00195	LMSP02030017	70678864	-	-	-	ko00600,ko01100
Lipid-B-P-0085	Cer(t18:1/16:0(2OH))	神经酰胺_Cer(t18:1/16:0(2OH))	SP	鞘脂类	Cert	植物神经酰胺	34	1	570.5182	569.501924	[M+H]+	C34H67NO5	2.85714286	3.27884615	3.07848101	2.88865546	3.11562651	2.06464062	1.93208991	1.86807388	1.98647946	1.96437169	2.6566416	2.92269327	2.03061224	2.26077813	2.34053769	1.81997049	1.54066986	1.90816327	2.64	2.35	2.66	2.63	C00195	LMSP02010193	-	-	-	-	ko00600,ko01100
Lipid-B-P-0084	Cer(t20:0/24:0(2OH))	神经酰胺_Cer(t20:0/24:0(2OH))	SP	鞘脂类	Cert	植物神经酰胺	44	0	712.681899	711.674074	[M+H]+	C44H89NO5	0.237775647	0.2375	0.191392405	0.215336134	0.179970972	0.126386879	0.109995218	0.153034301	0.149765991	0.134809822	0.168421053	0.233416459	0.187755102	0.231335436	0.201370585	0.156419085	0.132057416	0.136734694	0.109	0.105	0.0867	0.066	C00195	LMSP02030023	70678890	-	-	-	ko00600,ko01100
Lipid-B-P-0083	Cer(t18:0/26:1(2OH))	神经酰胺_Cer(t18:0/26:1(2OH))	SP	鞘脂类	Cert	植物神经酰胺	44	1	710.6596	709.658424	[M+H]+	C44H87NO5	0.0405560882	0.0309615385	0.0339240506	0.0391806723	0.0373488147	0.0299083454	0.0139646102	0.0398944591	0.0306812272	0.0433317285	0.045112782	0.0592518703	0.0429591837	0.0552050473	0.0264628361	0.0438760453	0.0492822967	0.0462244898	0.0237	0.0179	0.0227	0.0319	C00195	-	-	-	-	-	ko00600,ko01100
Lipid-B-P-0081	Cer(t18:0/24:1(2OH))	神经酰胺_Cer(t18:0/24:1(2OH))	SP	鞘脂类	Cert	植物神经酰胺	42	1	682.634949	681.627124	[M+H]+	C42H83NO5	0.100671141	0.0846153846	0.113417722	0.112394958	0.0977261732	0.063289918	0.105212817	0.0980474934	0.0878835153	0.0904188734	0.124310777	0.140648379	0.123469388	0.128286015	0.132841328	0.101328087	0.0939712919	0.108163265	0.102	0.111	0.123	0.121	C00195	-	-	-	-	-	ko00600,ko01100
Lipid-B-P-0080	Cer(t18:0/26:0(2OH))	神经酰胺_Cer(t18:0/26:0(2OH))	SP	鞘脂类	Cert	植物神经酰胺	44	0	712.681899	711.674074	[M+H]+	C44H89NO5	9.42473634	9.71153846	8.72911392	9.63235294	9.86937591	6.97539797	7.91009087	8.06332454	8.25793032	9.09966298	12.3308271	13.0673317	10.9183673	11.1461619	11.1755403	8.15543532	7.11961722	7.56122449	6.16	6.19	5.59	5.31	C00195	LMSP02030003	52931128	-	-	-	ko00600,ko01100
Lipid-B-P-0079	Cer(t18:0/25:0(2OH))	神经酰胺_Cer(t18:0/25:0(2OH))	SP	鞘脂类	Cert	植物神经酰胺	43	0	698.666249	697.658424	[M+H]+	C43H87NO5	11.8887824	13.5576923	11.2405063	12.394958	12.3850992	8.95320791	10.4256337	11.0817942	10.6084243	13.2883967	17.7443609	19.6508728	15.1020408	14.9316509	15.6035846	11.7068372	10.430622	11.122449	7.58	7.2	7.11	6.77	C00195	LMSP02030068	-	-	-	-	ko00600,ko01100
Lipid-B-P-0078	Cer(t18:0/24:0(2OH))	神经酰胺_Cer(t18:0/24:0(2OH))	SP	鞘脂类	Cert	植物神经酰胺	42	0	684.650599	683.642774	[M+H]+	C42H85NO5	25.0239693	27.0192308	24.2025316	27.5210084	26.8988873	19.2957067	24.1989479	24.8021108	24.2329693	22.0510351	27.4686717	31.521197	27.6530612	25.0262881	26.4628361	21.3477619	20	21.3265306	15.5	15.3	14.4	14.4	C00195	LMSP02030002	52931127	-	-	-	ko00600,ko01100
Lipid-B-P-0077	Cer(t18:0/23:0(2OH))	神经酰胺_Cer(t18:0/23:0(2OH))	SP	鞘脂类	Cert	植物神经酰胺	41	0	670.631	669.627124	[M+H]+	C41H83NO5	5.77181208	5.90384615	5.6	5.70378151	6.27963232	4.43801254	5.74844572	5.83641161	5.86583463	4.79537795	6.15538847	6.89276808	6.14285714	6.0042061	6.14654718	5.65666503	5.09090909	5.43877551	6.98	6.86	6.14	6.02	C00195	LMSP02030067	-	-	-	-	ko00600,ko01100
Lipid-B-P-0076	Cer(t18:0/22:0(2OH))	神经酰胺_Cer(t18:0/22:0(2OH))	SP	鞘脂类	Cert	植物神经酰胺	40	0	656.6132	655.611474	[M+H]+	C40H81NO5	4.81303931	5.18269231	4.96202532	4.89495798	5.53459119	3.83019778	5.24151124	5.11873351	5.14820593	3.25469427	4.04010025	4.63840399	4.30612245	4.22712934	4.45967317	4.18101328	3.58851675	3.85714286	5.46	5.33	5.03	4.98	C00195	LMSP02030018	70678862	-	-	-	ko00600,ko01100
Lipid-B-P-0075	Cer(t18:0/21:0(2OH))	神经酰胺_Cer(t18:0/21:0(2OH))	SP	鞘脂类	Cert	植物神经酰胺	39	0	642.5828	641.595824	[M+H]+	C39H79NO5	0.162032598	0.1625	0.178227848	0.161764706	0.180938558	0.131210806	0.18842659	0.178364116	0.180967239	0.0954260953	0.112280702	0.12967581	0.12244898	0.120925342	0.12967844	0.131824889	0.103349282	0.11122449	0.208	0.218	0.205	0.19	C00195	LMSP02030066	-	-	-	-	ko00600,ko01100
Lipid-B-P-0110	Cer(t18:1/24:0)	神经酰胺_Cer(t18:1/24:0)	SP	鞘脂类	Cert	植物神经酰胺	42	1	666.640034	665.632209	[M+H]+	C42H83NO4	1.27516779	1.26923077	1.04303797	1.00840336	1.01596517	0.688856729	0.676231468	0.715567282	0.716588664	0.935002407	1.27318296	1.40648379	1.00714286	0.884332282	0.946758039	0.532218396	0.519617225	0.626530612	0.794	0.847	0.801	0.734	C00195	LMSP02010140	-	-	-	-	ko00600,ko01100
Lipid-B-P-0071	Cer(t17:0/24:0(2OH))	神经酰胺_Cer(t17:0/24:0(2OH))	SP	鞘脂类	Cert	植物神经酰胺	41	0	670.634949	669.627124	[M+H]+	C41H83NO5	0.0874400767	0.104807692	0.0967088608	0.113445378	0.0840832124	0.0810419682	0.094021999	0.0911873351	0.0814352574	0.0801155513	0.10726817	0.121695761	0.112244898	0.0949526814	0.092672641	0.0938514511	0.0852631579	0.0817346939	0.0839	0.0978	0.0871	0.0811	C00195	-	-	-	-	-	ko00600,ko01100
Lipid-B-P-0072	Cer(t18:0/16:0(2OH))	神经酰胺_Cer(t18:0/16:0(2OH))	SP	鞘脂类	Cert	植物神经酰胺	34	0	572.5182	571.517574	[M+H]+	C34H69NO5	0.356663471	0.331730769	0.27443038	0.289915966	0.326076439	0.203569706	0.243902439	0.253298153	0.247529901	0.185844969	0.298746867	0.281296758	0.263265306	0.25446898	0.24775962	0.198721102	0.16076555	0.17755102	0.231	0.174	0.212	0.167	C00195	LMSP02030015	70678878	-	-	-	ko00600,ko01100
Lipid-B-P-0086	Cer(t18:1/18:0(2OH))	神经酰胺_Cer(t18:1/18:0(2OH))	SP	鞘脂类	Cert	植物神经酰胺	36	1	598.5828	597.533224	[M+H]+	C36H71NO5	2.16682646	2.21153846	1.96455696	2.19537815	2.23512337	1.60154366	1.66427547	1.69920844	1.64326573	1.39624458	1.72431078	1.95511222	1.40816327	1.44058885	1.49710069	1.30841121	1.08133971	1.34693878	1.55	1.55	1.51	1.43	C00195	LMSP02010191	-	-	-	-	ko00600,ko01100
Lipid-B-P-0106	Cer(t18:0/26:0)	神经酰胺_Cer(t18:0/26:0)	SP	鞘脂类	Cert	植物神经酰胺	44	0	696.686984	695.679159	[M+H]+	C44H89NO4	0.357622244	0.428846154	0.338227848	0.469537815	0.39864538	0.253738543	0.445719751	0.360949868	0.469058762	0.390948483	0.539348371	0.604488778	0.553061224	0.517350158	0.520822351	0.372848008	0.280382775	0.276530612	0.492	0.545	0.525	0.484	C00195	LMSP02030005	10417280	-	-	-	ko00600,ko01100
Lipid-B-P-1287	Coenzyme Q10	辅酶Q10(氧化型）	PR	异戊烯醇脂类	CoQ	辅酶Q	-	-	863.69147	862.68391	[M+H]+	C59H90O4	0.197507191	0.216346154	0.197468354	0.135504202	0.143202709	0.152436083	0.107125777	0.0892875989	0.116484659	2.77323062	2.96741855	3.13216958	0.257142857	0.238696109	0.250922509	0.0872602066	0.102392344	0.0720408163	1.95	1.79	1.88	1.91	C11378	LMPR02010001	5281915	303-98-0	-	-	-
Lipid-B-P-1286	Coenzyme Q9	辅酶Q9(氧化型）	PR	异戊烯醇脂类	CoQ	辅酶Q	-	-	795.62878	794.62131	[M+H]+	C54H82O4	0.0162032598	N/A	N/A	N/A	N/A	N/A	N/A	N/A	N/A	0.0472797304	0.0487218045	0.0770074813	N/A	N/A	N/A	N/A	N/A	N/A	0.0659	0.027	0.0429	0.0466	C01967	LMPR02010004	5280473	303-97-9	-	-	-
Lipid-B-P-0325	DG(16:0_18:0)	甘油二酯_DG(16:0_18:0)	GL	甘油脂类	DG	甘油二酯	34	0	614.572349	596.537975	[M+NH4]+	C37H72O5	5.27325024	6.34615385	4.77974684	3.78676471	3.47363328	3.87843705	3.91678623	4.94986807	3.74414977	6.49975927	8.72180451	4.29925187	2.98979592	11.0935857	5.7459146	12.7397934	3.69856459	8.62244898	10.1	10.65	10.3	9.75	C00641	LMGL02010020	9543688	-	-	-	ko00561,ko00562,ko00564,ko01100,ko01110,ko04070
Lipid-B-P-0428	DG(18:3_18:3)	甘油二酯_DG(18:3_18:3)	GL	甘油脂类	DG	甘油二酯	36	6	630.509749	612.475375	[M+NH4]+	C39H64O5	0.010282838	N/A	N/A	N/A	N/A	N/A	N/A	N/A	N/A	0.0637939336	0.0463659148	0.0650872818	N/A	N/A	N/A	N/A	N/A	N/A	0.045	0.071	0.04025	0.04	C00641	LMGL02010079	9543745	-	-	-	ko00561,ko00562,ko00564,ko01100,ko01110,ko04070
Lipid-B-P-0324	DG(14:0_18:0)	甘油二酯_DG(14:0_18:0)	GL	甘油脂类	DG	甘油二酯	32	0	586.541049	568.506675	[M+NH4]+	C35H68O5	0.0752636625	0.102884615	0.0698734177	0.049789916	0.0388485728	0.0480463097	0.0602582496	0.0722955145	0.0582423297	0.0804044295	0.108270677	0.0613466334	0.0405612245	0.223974763	0.109119663	0.220363994	0.05215311	0.128571429	0.109	0.0895	0.079	0.0975	C00641	LMGL02010383	53477951	-	-	-	ko00561,ko00562,ko00564,ko01100,ko01110,ko04070
Lipid-B-P-0405	DG(18:1_18:3)	甘油二酯_DG(18:1_18:3)	GL	甘油脂类	DG	甘油二酯	36	4	634.541049	616.506675	[M+NH4]+	C39H68O5	0.251198466	0.301923077	0.223291139	0.0735294118	0.0856313498	0.0733236855	0.0621712099	0.0548812665	0.031201248	2.59990371	2.69172932	2.67331671	0.128061224	0.246056782	0.338429099	0.176586326	0.0545454545	N/A	1.36	1.235	1.135	1.28	C00641	LMGL02010064	9543730	-	-	-	ko00561,ko00562,ko00564,ko01100,ko01110,ko04070
Lipid-B-P-0403	DG(18:2_18:2)	甘油二酯_DG(18:2_18:2)	GL	甘油脂类	DG	甘油二酯	36	4	634.541049	616.506675	[M+NH4]+	C39H68O5	0.405560882	0.528846154	0.226329114	0.12552521	0.147073053	0.19536903	0.100430416	0.101846966	0.0956838274	2.8358209	2.34586466	2.00997506	0.166326531	0.814931651	0.361623616	0.221839646	0.127272727	0.226530612	1.995	1.43	1.205	1.29	C00641	LMGL02010063	9543729	-	-	-	ko00561,ko00562,ko00564,ko01100,ko01110,ko04070
Lipid-B-P-0387	DG(18:0_18:3)	甘油二酯_DG(18:0_18:3)	GL	甘油脂类	DG	甘油二酯	36	3	636.556699	618.522325	[M+NH4]+	C39H70O5	N/A	0.0211057692	0.0115443038	0.00474264706	0.00972423803	N/A	N/A	N/A	N/A	0.129032258	0.122305764	0.0927680798	0.0100510204	N/A	N/A	N/A	N/A	N/A	0.139	0.1085	0.126	0.0885	C00641	LMGL02010057	9543723	-	-	-	ko00561,ko00562,ko00564,ko01100,ko01110,ko04070
Lipid-B-P-0385	DG(18:1_18:2)	甘油二酯_DG(18:1_18:2)	GL	甘油脂类	DG	甘油二酯	36	3	636.556699	618.522325	[M+NH4]+	C39H70O5	2.67976989	2.82692308	2.43544304	1.07668067	1.15142719	0.926193922	0.31468197	0.319261214	0.244409776	10.688493	8.87218045	8.5286783	1.51020408	3.95899054	3.17343173	1.37235612	0.593301435	1.10204082	4.38	3.14	2.915	2.86	C00641	LMGL02010056	9543722	-	-	-	ko00561,ko00562,ko00564,ko01100,ko01110,ko04070
Lipid-B-P-0381	DG(17:1_18:2)	甘油二酯_DG(17:1_18:2)	GL	甘油脂类	DG	甘油二酯	35	3	622.541049	604.506675	[M+NH4]+	C38H68O5	0.0115532119	N/A	0.0114936709	N/A	0.0076439284	0.00656054028	N/A	0.00408443272	N/A	0.0664419836	0.0591478697	0.0688279302	0.0132142857	N/A	N/A	N/A	N/A	0.0166326531	0.04425	0.0545	0.0489	0.0545	C00641	LMGL02010039	-	-	-	-	ko00561,ko00562,ko00564,ko01100,ko01110,ko04070
Lipid-B-P-0379	DG(16:0_18:3)	甘油二酯_DG(16:0_18:3)	GL	甘油脂类	DG	甘油二酯	34	3	608.525399	590.491025	[M+NH4]+	C37H66O5	0.163470757	0.198557692	0.104303797	0.0640756303	0.0517658442	0.0656054028	0.0396461023	0.0293931398	0.037025481	1.11218103	1.0726817	1.05236908	0.0678571429	0.120399579	0.162888772	0.0659124447	0.0382296651	0.0384183673	0.69	0.53	0.655	0.58	C00641	LMGL02010032	9543700	-	-	-	ko00561,ko00562,ko00564,ko01100,ko01110,ko04070
Lipid-B-P-0367	DG(18:1_20:1)	甘油二酯_DG(18:1_20:1)	GL	甘油脂类	DG	甘油二酯	38	2	666.603649	648.569275	[M+NH4]+	C41H76O5	0.130872483	0.134615385	0.111898734	0.103466387	0.116594098	0.0771828268	0.0970827355	0.0796833773	0.0618824753	0.277804526	0.311278195	0.32967581	0.15255102	0.38170347	0.280442804	0.19478603	0.090430622	0.139795918	0.1805	0.132	0.1385	0.127	C00641	LMGL02010090	9543756	-	-	-	ko00561,ko00562,ko00564,ko01100,ko01110,ko04070
Lipid-B-P-0366	DG(18:1_18:1)	甘油二酯_DG(18:1_18:1)	GL	甘油脂类	DG	甘油二酯	36	2	638.572349	620.537975	[M+NH4]+	C39H72O5	12.7516779	12.6442308	11.5696203	6.56512605	6.57958394	6.48818138	5.71496891	4.6701847	4.18616745	18.464131	21.3784461	15.0124688	8.90306122	25.8412198	16.8950975	21.0034432	7.70334928	11.1989796	11.775	10.85	8.95	9.45	C00641	LMGL02010049	9543716	-	-	-	ko00561,ko00562,ko00564,ko01100,ko01110,ko04070
Lipid-B-P-0365	DG(18:0_18:2)	甘油二酯_DG(18:0_18:2)	GL	甘油脂类	DG	甘油二酯	36	2	638.572349	620.537975	[M+NH4]+	C39H72O5	0.101629914	0.121634615	0.0946835443	0.0399159664	0.0447508466	0.0602990835	0.0263510282	0.0223218997	0.0244929797	0.376986038	0.328320802	0.291770574	0.0545918367	0.168243954	0.125461255	0.08165273	0.033062201	0.0612244898	0.3775	0.448	0.354	0.3945	C00641	LMGL02010050	6441562	-	-	-	ko00561,ko00562,ko00564,ko01100,ko01110,ko04070
Lipid-B-P-0362	DG(17:1_18:1)	甘油二酯_DG(17:1_18:1)	GL	甘油脂类	DG	甘油二酯	35	2	624.556699	606.522325	[M+NH4]+	C38H70O5	0.1936721	0.186057692	0.175189873	0.101365546	0.0957910015	0.0998552822	0.102343376	0.0633245383	0.0696827873	0.229176697	0.222055138	0.190523691	0.114285714	0.266035752	0.208750659	0.249385145	0.106698565	0.141326531	0.2005	0.2575	0.225	0.258	C00641	LMGL02010007	-	-	-	-	ko00561,ko00562,ko00564,ko01100,ko01110,ko04070
Lipid-B-P-0361	DG(16:0_18:2)	甘油二酯_DG(16:0_18:2)	GL	甘油脂类	DG	甘油二酯	34	2	610.541049	592.506675	[M+NH4]+	C37H68O5	2.36816874	2.00961538	1.41772152	0.761554622	0.740203193	0.882778582	0.325203252	0.356728232	0.238689548	5.24795378	5.26315789	4.09476309	0.841836735	2.37644585	1.6341592	1.11165765	0.398086124	0.760204082	2.15	2.435	2.3	2.47	C00641	LMGL02010027	9543695	-	-	-	ko00561,ko00562,ko00564,ko01100,ko01110,ko04070
Lipid-B-P-0416	DG(18:2_18:3)	甘油二酯_DG(18:2_18:3)	GL	甘油脂类	DG	甘油二酯	36	5	632.525399	614.491025	[M+NH4]+	C39H66O5	0.0508149569	0.0586538462	0.0774683544	0.0266806723	0.0188195452	0.0262421611	0.0386417982	0.0150395778	0.0243889756	0.712566201	0.621553885	0.673316708	0.0313265306	0.118822292	0.0611491829	N/A	N/A	0.0576530612	0.4565	0.54	0.3885	0.451	C00641	LMGL02010071	9543737	-	-	-	ko00561,ko00562,ko00564,ko01100,ko01110,ko04070
Lipid-B-P-0355	DG(18:1_24:0)	甘油二酯_DG(18:1_24:0)	GL	甘油脂类	DG	甘油二酯	42	1	724.681899	706.647525	[M+NH4]+	C45H86O5	0.303930968	0.403846154	0.186329114	0.161239496	0.123850992	0.161601544	0.0884744142	0.146701847	0.0707228289	0.298025999	0.263659148	0.211471322	0.0617346939	0.314405889	0.1971534	0.180029513	0.0741626794	0.0933673469	0.154	0.1655	0.124	0.2255	C00641	-	53478084	-	-	-	ko00561,ko00562,ko00564,ko01100,ko01110,ko04070
Lipid-B-P-0360	DG(16:1_18:1)	甘油二酯_DG(16:1_18:1)	GL	甘油脂类	DG	甘油二酯	34	2	610.541049	592.506675	[M+NH4]+	C37H68O5	0.318791946	0.320192308	0.231898734	0.149159664	0.148040639	0.174626146	0.12625538	0.155145119	0.106084243	0.402022147	0.401002506	0.298753117	0.169387755	0.456887487	0.329994729	0.385145106	0.175598086	0.244387755	0.2665	0.325	0.2205	0.3785	C00641	LMGL02010026	9543694	-	-	-	ko00561,ko00562,ko00564,ko01100,ko01110,ko04070
Lipid-B-P-0326	DG(14:0_20:0)	甘油二酯_DG(14:0_20:0)	GL	甘油脂类	DG	甘油二酯	34	0	614.572349	596.537975	[M+NH4]+	C37H72O5	0.0407478428	0.0461538462	0.0418227848	0.0407037815	0.0242864054	0.0212252774	0.0305117169	0.0494459103	0.0358294332	0.0510351468	0.0576441103	0.0392518703	0.0267346939	0.0720294427	0.0674749605	0.0747663551	0.0277990431	0.110714286	0.0755	0.0735	0.0755	0.07	C00641	LMGL02010388	53477955	-	-	-	ko00561,ko00562,ko00564,ko01100,ko01110,ko04070
Lipid-B-P-0327	DG(17:0_18:0)	甘油二酯_DG(17:0_18:0)	GL	甘油脂类	DG	甘油二酯	35	0	628.587999	610.553625	[M+NH4]+	C38H74O5	0.0249760307	0.0387019231	0.0384810127	0.0223739496	0.0121432027	0.0167872648	0.0342419895	0.0411081794	0.0202288092	0.0476649013	0.0157393484	0.0189526185	0.019744898	0.096214511	0.0606220348	0.0841121495	0.0337320574	0.0304591837	0.069	0.0525	0.0387	0.04165	C00641	LMGL02010025	9543693	-	-	-	ko00561,ko00562,ko00564,ko01100,ko01110,ko04070
Lipid-B-P-0328	DG(18:0_18:0)	甘油二酯_DG(18:0_18:0)	GL	甘油脂类	DG	甘油二酯	36	0	642.603649	624.569275	[M+NH4]+	C39H76O5	4.02684564	4.11057692	3.06329114	2.75735294	1.5892598	3.32850941	3.41941655	4.01055409	1.99167967	4.42946558	5.61403509	3.19201995	1.84183673	8.56992639	4.66526094	9.46876537	2.41626794	5.68877551	5.6	5.9	5.025	6.7	C00641	LMGL02010002	102615	-	-	-	ko00561,ko00562,ko00564,ko01100,ko01110,ko04070
Lipid-B-P-0330	DG(14:0_22:0)	甘油二酯_DG(14:0_22:0)	GL	甘油脂类	DG	甘油二酯	36	0	642.603649	624.569275	[M+NH4]+	C39H76O5	0.0723873442	0.0567307692	0.0463797468	0.0263655462	0.0248669569	0.045200193	0.0362984218	0.0426385224	0.0274570983	0.031006259	0.0472681704	0.0362593516	0.0106632653	0.0772870662	0.073800738	0.0459419577	0.0415311005	0.101530612	0.071	0.051	0.0505	0.0555	C00641	LMGL02010395	53477963	-	-	-	ko00561,ko00562,ko00564,ko01100,ko01110,ko04070
Lipid-B-P-0333	DG(20:0_18:0)	甘油二酯_DG(20:0_18:0)	GL	甘油脂类	DG	甘油二酯	38	0	670.634949	652.600575	[M+NH4]+	C41H80O5	0.0623202301	0.0932692308	0.062278481	0.0924369748	0.0307692308	0.0196333816	0.024868484	0.073878628	0.0365054602	0.0577756379	0.0887218045	0.0444389027	0.0271428571	0.104626709	0.0827622562	0.181013281	0.0453110048	0.0918367347	0.0865	0.0935	0.083	0.079	C00641	LMGL02010008	3246949	-	-	-	ko00561,ko00562,ko00564,ko01100,ko01110,ko04070
Lipid-B-P-0341	DG(14:0_16:1)	甘油二酯_DG(14:0_16:1)	GL	甘油脂类	DG	甘油二酯	30	1	556.494099	538.459725	[M+NH4]+	C33H62O5	3.17833174	4.55288462	1.57974684	0.824579832	0.667634253	0.665701881	0.832137733	0.918205805	0.624024961	1.70919596	2.26065163	1.97506234	0.612244898	4.50578339	1.60253031	3.58583374	0.775119617	1.9744898	4.035	3.72	3.41	3.875	C00641	LMGL02010379	53477950	-	-	-	ko00561,ko00562,ko00564,ko01100,ko01110,ko04070
Lipid-B-P-0323	DG(16:0_16:0)	甘油二酯_DG(16:0_16:0)	GL	甘油脂类	DG	甘油二酯	32	0	586.541049	568.506675	[M+NH4]+	C35H68O5	5.75263663	8.38942308	4.65822785	3.91281513	3.12046444	3.37674867	4.25633668	4.80211082	3.48413937	6.21088108	7.19298246	4.16458853	2.83163265	13.617245	6.58935161	12.7397934	4.18660287	8.1377551	6.7	6.875	6.2	6.875	C00641	LMGL02010001	99931	-	-	-	ko00561,ko00562,ko00564,ko01100,ko01110,ko04070
Lipid-B-P-0345	DG(15:0_18:1)	甘油二酯_DG(15:0_18:1)	GL	甘油脂类	DG	甘油二酯	33	1	598.541049	580.506675	[M+NH4]+	C36H68O5	0.0438159156	0.0441346154	0.0343797468	0.025	0.0196419932	0.029474192	0.0291726447	0.0252770449	0.0206448258	0.0365912374	0.0284210526	0.0342643392	0.023622449	N/A	0.0314707433	0.0914904083	0.0213397129	0.0571428571	0.059	0.053	0.05	0.063	C00641	LMGL02010432	53478004	-	-	-	ko00561,ko00562,ko00564,ko01100,ko01110,ko04070
Lipid-B-P-0347	DG(16:0_18:1)	甘油二酯_DG(16:0_18:1)	GL	甘油脂类	DG	甘油二酯	34	1	612.556699	594.522325	[M+NH4]+	C37H70O5	17.5455417	21.7788462	16.2531646	8.92857143	9.62747944	8.87602508	9.18220947	7.81002639	7.02028081	17.1401059	21.2030075	14.8628429	9.74489796	28.6014721	15.9198735	28.6768323	10.2392344	13.9795918	12.85	13.5	11.4	13.35	C00641	LMGL02010006	5282283	-	-	-	ko00561,ko00562,ko00564,ko01100,ko01110,ko04070
Lipid-B-P-0348	DG(17:0_18:1)	甘油二酯_DG(17:0_18:1)	GL	甘油脂类	DG	甘油二酯	35	1	626.572349	608.537975	[M+NH4]+	C38H72O5	0.0968360499	0.100480769	0.0769620253	0.0530462185	0.06095791	0.0464061746	0.050215208	0.0559366755	0.0443057722	0.120365912	0.0922305764	0.089276808	0.0485714286	0.119873817	0.115972588	0.114608952	0.05215311	0.087755102	0.089	0.065	0.061	0.0815	C00641	LMGL02010030	-	-	-	-	ko00561,ko00562,ko00564,ko01100,ko01110,ko04070
Lipid-B-P-0351	DG(18:0_18:1)	甘油二酯_DG(18:0_18:1)	GL	甘油脂类	DG	甘油二酯	36	1	640.587999	622.553625	[M+NH4]+	C39H74O5	0.781399808	0.639423077	0.602531646	0.424894958	0.466376391	0.403762663	0.395026303	0.37414248	0.421216849	1.3192104	0.857142857	1.12219451	0.430612245	1.11987382	0.732735899	1.21495327	0.368421053	0.739795918	0.585	0.4995	0.58	0.82	C00641	LMGL02010043	6443547	-	-	-	ko00561,ko00562,ko00564,ko01100,ko01110,ko04070
Lipid-B-P-0353	DG(18:1_20:0)	甘油二酯_DG(18:1_20:0)	GL	甘油脂类	DG	甘油二酯	38	1	668.619299	650.584925	[M+NH4]+	C41H78O5	0.192713327	0.128846154	0.103291139	0.0609243697	0.107885825	0.0636758321	0.0573888092	0.0416358839	0.0374934997	0.153105441	0.106265664	0.161097257	0.0755102041	0.298107256	0.167105957	0.133300541	0.0472248804	0.100510204	0.1835	0.113	0.0825	0.1285	C00641	LMGL02010081	9543747	-	-	-	ko00561,ko00562,ko00564,ko01100,ko01110,ko04070
Lipid-B-P-0344	DG(16:0_17:1)	甘油二酯_DG(16:0_17:1)	GL	甘油脂类	DG	甘油二酯	33	1	598.541049	580.506675	[M+NH4]+	C36H68O5	0.0498561841	0.0519230769	0.0473417722	0.0238970588	0.0279148524	0.0340086831	0.0300813008	0.0215831135	0.0252730109	0.0529610014	0.0389473684	0.0346134663	0.0280102041	0.0720294427	0.0523458092	0.101328087	0.0279425837	0.0571428571	0.0945	0.071	0.055	0.087	C00641	LMGL02010014	-	-	-	-	ko00561,ko00562,ko00564,ko01100,ko01110,ko04070
Lipid-B-P-0354	DG(18:1_22:0)	甘油二酯_DG(18:1_22:0)	GL	甘油脂类	DG	甘油二酯	40	1	696.650599	678.616225	[M+NH4]+	C43H82O5	0.150527325	0.207692308	0.158987342	0.0908613445	0.0691823899	0.0882778582	0.0578670493	0.0580474934	0.0618824753	0.281174771	0.240100251	0.278802993	0.0576530612	0.265509989	0.166578809	0.245450074	0.16507177	0.116836735	0.112	0.171	0.0925	0.099	C00641	-	-	-	-	-	ko00561,ko00562,ko00564,ko01100,ko01110,ko04070
Lipid-B-P-1170	DGDG(16:0_18:3)	二糖甘油二酯_DGDG(16:0_18:3)	GL	甘油脂类	DGDG	二糖甘油二酯	34	3	932.631049	914.596675	[M+NH4]+	C49H86O15	0.569511026	0.85	0.469873418	0.281512605	0.27672956	0.248914616	0.179244381	0.151345646	0.113572543	1.31150698	1.94686717	1.31670823	0.306122449	1.8044164	0.894043226	0.607968519	0.120191388	0.308163265	1.166	0.928	0.962	1.104	-	-	-	-	-	-	-
Lipid-B-P-1171	DGDG(16:1_18:2)	二糖甘油二酯_DGDG(16:1_18:2)	GL	甘油脂类	DGDG	二糖甘油二酯	34	3	932.631049	914.596675	[M+NH4]+	C49H86O15	0.0600191755	0.0701923077	0.0427341772	0.0254201681	0.0167972908	0.020260492	0.0142132951	0.0127282322	0.0070098804	0.0972556572	0.154586466	0.0939650873	0.0226530612	0.177707676	0.0603057459	0.046237088	0.0199043062	0.0304081633	0.0756	0.0542	0.0472	0.0804	-	-	-	-	-	-	-
Lipid-B-P-1174	DGDG(18:0_18:3)	二糖甘油二酯_DGDG(18:0_18:3)	GL	甘油脂类	DGDG	二糖甘油二酯	36	3	960.662349	942.627975	[M+NH4]+	C51H90O15	0.130584851	0.211538462	0.0903291139	0.0382352941	0.0493468795	0.0625180897	0.0380679101	0.0213192612	0.0228809152	0.373615792	0.431077694	0.343142145	0.0493877551	0.39957939	0.182393253	0.142449582	0.0373205742	0.0651020408	0.31	0.276	0.342	0.258	-	-	-	-	-	-	-
Lipid-B-P-1175	DGDG(18:1_18:2)	二糖甘油二酯_DGDG(18:1_18:2)	GL	甘油脂类	DGDG	二糖甘油二酯	36	3	960.662349	942.627975	[M+NH4]+	C51H90O15	10.7766059	12.4807692	8.81012658	4.01260504	4.72181906	3.97491558	2.25729316	2.34300792	2.37129485	21.9547424	24.6616541	18.074813	3.83673469	30.0736067	13.0732736	14.2252828	3.15789474	8.2244898	16.82	17	12.68	16.22	-	-	-	-	-	-	-
Lipid-B-P-1181	DGDG(18:2_18:2)	二糖甘油二酯_DGDG(18:2_18:2)	GL	甘油脂类	DGDG	二糖甘油二酯	36	4	958.646699	940.612325	[M+NH4]+	C51H88O15	1.77948226	2.5	1.11392405	0.613445378	0.530237059	0.592378196	0.174653276	0.192084433	0.144981799	5.16129032	4.81203008	4.12967581	0.708163265	5.36277603	1.72482868	1.50319725	0.275598086	0.546938776	3.46	2.2	2.8	3.38	-	LMGL05010015	52922093	-	-	-	-
Lipid-B-P-1166	DGDG(18:0_18:2)	二糖甘油二酯_DGDG(18:0_18:2)	GL	甘油脂类	DGDG	二糖甘油二酯	36	2	962.677999	944.643625	[M+NH4]+	C51H92O15	1.47075743	1.41538462	0.773670886	0.405462185	0.383164006	0.436082972	0.233381157	0.303957784	0.212168487	2.04140587	2.02506266	1.99501247	0.406122449	2.75499474	1.41064839	1.36743728	0.323444976	0.842857143	2.68	2.42	1.71	2.06	-	-	-	-	-	-	-
Lipid-B-P-1190	DGDG(18:2_18:3)	二糖甘油二酯_DGDG(18:2_18:3)	GL	甘油脂类	DGDG	二糖甘油二酯	36	5	956.631049	938.596675	[M+NH4]+	C51H86O15	0.35282838	0.536538462	0.206582278	0.131302521	0.0567005322	0.0657983599	0.0443806791	0.0401055409	0.0339053562	1.12277323	1.75238095	1.14114713	0.120204082	0.68980021	0.3943068	0.285292671	0.0532057416	0.102040816	0.772	0.926	0.704	0.758	-	-	-	-	-	-	-
Lipid-B-P-1196	DGDG(18:3_18:3)	二糖甘油二酯_DGDG(18:3_18:3)	GL	甘油脂类	DGDG	二糖甘油二酯	36	6	954.615399	936.581025	[M+NH4]+	C51H84O15	0.0272291467	0.0392307692	0.0313924051	0.0143697479	0.00772133527	0.00372407139	0.00971783835	0.00781002639	0.0120436817	0.265767935	0.238596491	0.13446384	0.0146938776	0.0700315457	0.0234053769	0.0275454993	0.0109473684	N/A	0.1412	0.1536	0.1132	0.1524	-	-	-	-	-	-	-
Lipid-B-P-1203	DGDG(18:2_20:5)	二糖甘油二酯_DGDG(18:2_20:5)	GL	甘油脂类	DGDG	二糖甘油二酯	38	7	980.631049	962.596675	[M+NH4]+	C53H86O15	0.0492809204	0.0569230769	0.048	0.0474789916	0.0280599903	0.0302942595	0.0673362028	0.0536147757	0.0582423297	N/A	N/A	N/A	0.019122449	0.0942166141	0.0539799684	0.249877029	0.036937799	0.176326531	0.048	0.0258	0.0426	0.0506	-	-	-	-	-	-	-
Lipid-B-P-1180	DGDG(18:1_18:3)	二糖甘油二酯_DGDG(18:1_18:3)	GL	甘油脂类	DGDG	二糖甘油二酯	36	4	958.646699	940.612325	[M+NH4]+	C51H88O15	1.53403643	2.38461538	1.0956962	0.514705882	0.514755685	0.559575494	0.302247728	0.27651715	0.230889236	5.70052961	5.37343358	5.0074813	0.906122449	5.76235542	1.92514497	1.55435317	0.419138756	0.904081633	3.1	2.7	2.66	3.86	-	-	-	-	-	-	-
Lipid-B-P-1165	DGDG(16:1_18:1)	二糖甘油二酯_DGDG(16:1_18:1)	GL	甘油脂类	DGDG	二糖甘油二酯	34	2	934.646699	916.612325	[M+NH4]+	C49H88O15	0.638542665	0.623076923	0.403037975	0.350840336	0.307692308	0.194886638	0.195121951	0.201372032	0.190951638	0.831969186	0.703759398	0.498753117	0.234693878	1.27444795	0.605166052	1.14313822	0.241148325	0.479591837	0.47	0.5	0.418	0.384	-	-	-	-	-	-	-
Lipid-B-P-1157	DGDG(16:0_18:1)	二糖甘油二酯_DGDG(16:0_18:1)	GL	甘油脂类	DGDG	二糖甘油二酯	34	1	936.662349	918.627975	[M+NH4]+	C49H90O15	13.6337488	30.1923077	17.7620253	12.1848739	12.0754717	10.9406657	8.60832138	10.9973615	11.7732709	22.9176697	22.8571429	18.8129676	9.79591837	60.5678233	29.9420137	50.3689129	12.1339713	27.755102	33.6	26	24.4	23.6	-	-	-	-	-	-	-
Lipid-B-P-1158	DGDG(16:0_20:1)	二糖甘油二酯_DGDG(16:0_20:1)	GL	甘油脂类	DGDG	二糖甘油二酯	36	1	964.693649	946.659275	[M+NH4]+	C51H94O15	0.122914669	0.159230769	0.0878987342	0.0531512605	0.057668118	0.0710082007	0.0661884266	0.0610026385	0.0509620385	0.0935965335	0.094235589	0.063042394	0.0391836735	0.225026288	0.116816025	0.180029513	0.0505263158	0.0963265306	0.1316	0.1484	0.1326	0.1248	-	-	-	-	-	-	-
Lipid-B-P-1156	DGDG(14:0_18:1)	二糖甘油二酯_DGDG(14:0_18:1)	GL	甘油脂类	DGDG	二糖甘油二酯	32	1	908.631049	890.596675	[M+NH4]+	C47H86O15	0.0487056568	0.105384615	0.0340253165	0.0220588235	0.0214804064	0.0310660878	0.0262075562	0.0246965699	0.021424857	0.0371689937	0.0715789474	0.050872818	0.0216326531	0.110830705	0.0872957301	0.124348254	0.015215311	0.0426530612	0.0366	0.0652	0.04	0.0434	-	-	-	-	-	-	-
Lipid-B-P-1154	DGDG(16:0_16:0)	二糖甘油二酯_DGDG(16:0_16:0)	GL	甘油脂类	DGDG	二糖甘油二酯	32	0	910.646699	892.612325	[M+NH4]+	C47H88O15	1.98465964	3.28846154	1.93417722	1.29201681	1.04499274	1.1577424	1.76948828	2.01583113	1.20644826	2.01251805	1.57393484	1.17705736	0.590816327	3.32281809	1.82393253	3.68912937	0.902392344	2.12244898	3.58	3.13	2.42	2.7	-	-	-	-	-	-	-
Lipid-B-P-1164	DGDG(16:0_18:2)	二糖甘油二酯_DGDG(16:0_18:2)	GL	甘油脂类	DGDG	二糖甘油二酯	34	2	934.646699	916.612325	[M+NH4]+	C49H88O15	6.32790029	7.80769231	3.98987342	2.89915966	2.55442671	2.19971056	1.49210904	1.78575198	1.67030681	11.92104	11.0676692	7.38154613	2.10204082	13.5436383	6.13600422	7.35858337	1.86602871	3.73469388	8.8	8.94	11.62	8.12	-	-	-	-	-	-	-
Lipid-B-P-1044	DGTS(18:2_18:2)	二酰基甘油三甲基高丝氨酸_DGTS(18:2_18:2)	GL	甘油脂类	DGTS	二酰基甘油三甲基高丝氨酸	36	4	760.6077	759.601304	[M+H]+	C46H81NO7	0.0174496644	0.0365384615	0.0161012658	0.00514705882	0.00551523948	0.00866377231	N/A	N/A	N/A	0.0514203178	0.0533333333	0.0341147132	0.00567346939	0.0529968454	0.0229836584	N/A	0.00784688995	N/A	0.0646	0.0578	0.0526	0.0624	-	-	-	-	-	-	-
Lipid-B-P-1043	DGTS(18:1_18:3)	二酰基甘油三甲基高丝氨酸_DGTS(18:1_18:3)	GL	甘油脂类	DGTS	二酰基甘油三甲基高丝氨酸	36	4	760.6089	759.601304	[M+H]+	C46H81NO7	0.030105465	0.0592307692	0.0358481013	0.020210084	0.021093372	0.0210323203	0.0719273075	0.0641688654	0.0520020801	0.0317766009	0.0439097744	0.0379052369	0.0151428571	0.112723449	0.0533473906	0.164879488	0.0378947368	0.0889795918	0.1408	0.0606	0.0628	0.073	-	-	-	-	-	-	-
Lipid-B-P-1036	DGTS(18:1_18:2)	二酰基甘油三甲基高丝氨酸_DGTS(18:1_18:2)	GL	甘油脂类	DGTS	二酰基甘油三甲基高丝氨酸	36	3	762.6261	761.616954	[M+H]+	C46H83NO7	0.13346117	0.205769231	0.106936709	0.0510504202	0.0644412192	0.0439942113	0.0263988522	0.0236411609	0.0168278731	0.256138662	0.298746867	0.213466334	0.0444897959	0.283911672	0.130521877	0.153664535	0.0409569378	0.0910204082	0.1992	0.206	0.1766	0.212	-	-	-	-	-	-	-
Lipid-B-P-1027	DGTS(18:1_18:1)	二酰基甘油三甲基高丝氨酸_DGTS(18:1_18:1)	GL	甘油脂类	DGTS	二酰基甘油三甲基高丝氨酸	36	2	764.6437	763.632604	[M+H]+	C46H85NO7	1.11217641	1.41346154	0.791898734	0.43592437	0.421867441	0.485287024	0.297465328	0.3176781	0.229849194	0.927298989	0.962406015	0.732169576	0.296938776	1.79810726	0.907749077	2.29217905	0.496650718	1.15306122	0.928	0.856	0.793	0.81	-	-	-	-	-	-	-
Lipid-B-P-1025	DGTS(16:0_18:2)	二酰基甘油三甲基高丝氨酸_DGTS(16:0_18:2)	GL	甘油脂类	DGTS	二酰基甘油三甲基高丝氨酸	34	2	736.6113	735.601304	[M+H]+	C44H81NO7	0.337488015	0.451923077	0.281518987	0.116386555	0.119593614	0.125808008	0.0600669536	0.064591029	0.0420176807	0.464130958	0.523308271	0.389027431	0.0967346939	0.54679285	0.261465472	0.509591736	0.103923445	0.236734694	0.58	0.578	0.526	0.51	-	LMGL00000126	42607374	-	-	-	-
Lipid-B-P-1018	DGTS(16:0_18:1)	二酰基甘油三甲基高丝氨酸_DGTS(16:0_18:1)	GL	甘油脂类	DGTS	二酰基甘油三甲基高丝氨酸	34	1	738.6224	737.616954	[M+H]+	C44H83NO7	5.02396932	6.46153846	3.74683544	2.10084034	2.07063377	2.25759768	1.88809182	1.91240106	1.42069683	3.50505537	3.58897243	2.87281796	1.22857143	7.54994742	3.62677912	11.8839154	2.60287081	5.91836735	4.96	5.04	4.46	4.88	-	-	-	-	-	-	-
Lipid-B-P-1012	DGTS(16:0_16:0)	二酰基甘油三甲基高丝氨酸_DGTS(16:0_16:0)	GL	甘油脂类	DGTS	二酰基甘油三甲基高丝氨酸	32	0	712.6063	711.601304	[M+H]+	C42H81NO7	0.0242569511	0.0308653846	0.0171139241	0.0106092437	0.00996613449	0.0105161602	0.00924916308	0.011292876	0.00575143006	0.00821376986	0.0074887218	0.00780049875	0.004	0.0323869611	0.0100579863	0.0572552878	0.0111961722	0.0231632653	0.0246	0.0251	0.022	0.0272	-	LMGL00000125	42607372	-	-	-	-
Lipid-B-P-1040	DGTS(14:0_18:4)	二酰基甘油三甲基高丝氨酸_DGTS(14:0_18:4)	GL	甘油脂类	DGTS	二酰基甘油三甲基高丝氨酸	32	4	704.5442	703.538704	[M+H]+	C42H73NO7	0.0214765101	N/A	0.134278481	0.00363445378	0.0352201258	0.0600096479	0.0241032999	0.00588918206	0.00542901716	0.0129610014	0.0114887218	0.0118703242	0.00508163265	0.313354364	0.03099631	0.773241515	0.04	0.14755102	2.54	3.18	3.1	3.06	-	-	-	-	-	-	-
Lipid-B-N-0001	FFA(10:0)	十烷酸	FA	脂肪酰类	FFA	游离脂肪酸	10	0	171.138505	172.14633	[M-H]-	C10H20O2	170.661553	294.230769	149.873418	160.714286	151.910982	189.097926	136.776662	170.976253	124.804992	145.402022	139.348371	153.61596	195.918367	371.188223	266.736953	226.266601	122.488038	163.265306	215	186	175	186	C01571	LMFA01010010	2969	-	-	-	ko00061,ko01100
Lipid-B-N-0047	FFA(20:5)	二十碳五烯酸	FA	脂肪酰类	FFA	游离脂肪酸	20	5	301.216755	302.22458	[M-H]-	C20H30O2	42.1860019	3.08653846	13.3670886	5.58823529	2.70924045	1.93921852	7.37446198	2.08970976	0.671866875	9.14780934	1.69423559	5.11720698	9.8877551	3.1019979	14.1275698	7.79144122	8.06698565	6.96938776	5.73	3.88	5.42	5.73	C06428	LMFA01030759	5282846	10417-94-4	-	-	ko01040
Lipid-B-N-0008	FFA(17:0)	十七烷酸	FA	脂肪酰类	FFA	游离脂肪酸	17	0	269.248055	270.25588	[M-H]-	C17H34O2	3.62416107	3.33653846	4.08101266	4.57983193	4.45089502	3.82054993	4.42850311	6.2585752	3.35933437	4.07318247	6.08521303	6.50374065	9.44897959	8.08622503	6.50500791	6.66010821	4.00956938	5	7.44	6.24	7.8	5.49	-	LMFA01010017	10465	-	-	-	-
Lipid-B-N-0009	FFA(18:0)	硬脂酸	FA	脂肪酰类	FFA	游离脂肪酸	18	0	283.263705	284.27153	[M-H]-	C18H36O2	156.279962	125.961538	69.6708861	133.403361	80.6966618	47.8533526	169.296987	70.3957784	70.9308372	78.6711603	164.411028	127.680798	91.0204082	173.501577	203.479178	96.8027545	74.8325359	163.265306	88.7	68.5	125	105	C01530	LMFA01010018	5281	-	-	-	ko00061,ko01040,ko01100
Lipid-B-N-0012	FFA(22:0)	二十二烷酸	FA	脂肪酰类	FFA	游离脂肪酸	22	0	339.326305	340.33413	[M-H]-	C22H44O2	6.56759348	11.5384615	9.73164557	15.4411765	6.77310111	6.48335745	10.4256337	9.06596306	6.85387415	10.5922003	8.40100251	8.71820449	15.3061224	6.46687697	6.34686347	13.4776193	12.9186603	13.1632653	10.5	13.3	8.62	7.01	C08281	LMFA01010022	8215	-	-	-	ko00073,ko01040
Lipid-B-N-0013	FFA(24:0)	二十四烷酸	FA	脂肪酰类	FFA	游离脂肪酸	24	0	367.357605	368.36543	[M-H]-	C24H48O2	14.6692234	11.8269231	11.9493671	14.4957983	10.1596517	11.8668596	13.8689622	10.7651715	5.0026001	10.3033221	6.3358396	9.82543641	13.9795918	10.8307045	6.03057459	7.48647319	11.1004785	11.4285714	15.1	14.3	13.3	14.6	C08320	LMFA01010024	11197	-	-	-	ko01040
Lipid-B-N-0015	FFA(28:0)	二十八烷酸	FA	脂肪酰类	FFA	游离脂肪酸	28	0	423.42047	368.36543	[M-H]-	C28H56O2	2.59827421	2.75961538	1.54936709	2.58403361	1.23850992	1.7173179	1.50167384	1.72031662	1.39365575	2.22436206	2.11528822	2.05486284	3.37755102	3.47003155	3.80600949	3.65961633	2.23923445	2.06122449	2.18	2.75	2.63	2.57	-	LMFA01010028	10470	-	-	-	-
Lipid-B-N-0027	FFA(17:1)	十七烯酸	FA	脂肪酰类	FFA	游离脂肪酸	17	1	267.232405	268.24023	[M-H]-	C17H32O2	6.52924257	6.75	5.37721519	7.84663866	8.5341074	7.73757839	7.53706361	8.58047493	6.13624545	5.75830525	8.40100251	6.72319202	11.5306122	8.27549947	14.3384291	11.4117068	9.76076555	9.24489796	14.3	12.5	13.1	13.3	C16536	LMFA01030059	5282747	-	-	-	-
Lipid-B-N-0028	FFA(18:1)	油酸	FA	脂肪酰类	FFA	游离脂肪酸	18	1	281.248055	282.25588	[M-H]-	C18H34O2	864.813039	792.307692	649.113924	1007.35294	937.590711	811.384467	486.848398	583.641161	425.377015	954.260953	975.438596	748.129676	1285.71429	1198.73817	1444.38587	1101.81997	768.421053	800	1070	1110	1180	1100	C00712	LMFA01030061	5282749	-	-	-	ko00061,ko00073,ko01040
Lipid-B-N-0030	FFA(20:1)	二十碳烯酸	FA	脂肪酰类	FFA	游离脂肪酸	20	1	309.279355	310.28718	[M-H]-	C20H38O2	17.7372963	19.5192308	8.58734177	11.5546218	11.4175133	9.17510854	28.0248685	6.50131926	6.85387415	10.2070294	19.5488722	17.3566085	20.7142857	19.5583596	21.6130733	23.4136744	12.3444976	21.7346939	25.2	23.7	24.4	26.7	C16526	LMFA01030082	5282765	-	-	-	ko01040
Lipid-B-N-0031	FFA(22:1)	芥酸	FA	脂肪酰类	FFA	游离脂肪酸	22	1	337.310655	338.31848	[M-H]-	C22H42O2	15.1486098	10.4807692	8.92151899	9.24369748	8.13739719	9.28123493	7.97704448	10.4591029	5.09620385	9.08040443	14.3358396	13.6658354	13.4693878	20.2944269	16.7633105	10.7230694	7.31100478	11.3265306	11.6	9.97	8.71	9.36	C08316	LMFA01030088	5282771	-	-	-	ko01040
Lipid-B-N-0007	FFA(16:0)	棕榈酸	FA	脂肪酰类	FFA	游离脂肪酸	16	0	255.232405	256.24023	[M-H]-	C16H32O2	365.292426	276.923077	180.253165	250	227.38268	219.971056	262.075562	254.353562	184.087363	252.286952	357.894737	270.32419	426.530612	515.247108	436.478651	391.539597	239.23445	344.897959	374	370	355	358	C00249	LMFA01010001	985	-	-	-	ko00061,ko00062,ko00071,ko00073,ko01040,ko01100,ko01212
Lipid-B-N-0039	FFA(18:3)	亚麻酸	FA	脂肪酰类	FFA	游离脂肪酸	18	3	277.216755	278.22458	[M-H]-	C18H30O2	28.7631831	27.5961538	25.4177215	27.9411765	31.3497823	30.197781	29.8421808	28.4960422	20.0728029	26.4805007	33.0827068	31.8204489	26.3265306	25.6572029	29.6257248	28.7260207	25.9330144	23.0612245	54.5	49.5	42.4	42.2	C08364	LMFA01030140	5282815	-	-	-	-
Lipid-B-N-0046	FFA(24:4)	二十四碳四烯酸	FA	脂肪酰类	FFA	游离脂肪酸	24	4	359.295005	360.30283	[M-H]-	C24H40O2	13.4228188	14.3269231	10.9367089	11.6596639	10.0628931	10.130246	7.23098996	9.39313984	5.37701508	9.00337025	11.0275689	11.0723192	12.1428571	17.2450053	16.2361624	13.2808657	8.02870813	9.69387755	11.9	10.5	10.4	11.9	-	LMFA01030805	-	-	-	-	-
Lipid-B-N-0051	FFA(24:6)	二十四碳六烯酸	FA	脂肪酰类	FFA	游离脂肪酸	24	6	355.263705	356.27153	[M-H]-	C24H36O2	6.78811122	6.00961538	3.73670886	4.27521008	4.07353653	3.62759286	5.94930655	9.00263852	5.65782631	4.07318247	5.10275689	4.27930175	5.91836735	8.94847529	6.65260938	9.68027545	5.83732057	6.04081633	7.16	5.67	5.33	6.37	-	LMFA01030822	5282851	-	-	-	-
Lipid-B-N-0034	FFA(18:2)	亚油酸	FA	脂肪酰类	FFA	游离脂肪酸	18	2	279.232405	280.24023	[M-H]-	C18H32O2	290.50815	255.769231	224.810127	285.714286	282.535075	285.576459	140.602582	153.034301	107.124285	330.284064	420.050125	349.127182	336.734694	324.921136	344.754876	224.299065	196.172249	196.938776	449	353	397	417	C01595	LMFA01030110	5280450	-	-	-	ko00591,ko01040,ko01100
Lipid-B-P-0160	HexCer(d18:1/24:1)	糖鞘脂_HexCer(d18:1/24:1)	SP	鞘脂类	HexCer	糖鞘脂	42	2	810.682325	809.674469	[M+H]+	C48H91NO8	0.0652924257	0.0620192308	0.0533670886	0.0664915966	0.0708272859	0.0756391703	0.105212817	0.101319261	0.118564743	0.059894078	0.0670676692	0.0741147132	0.0739795918	0.0484752892	0.0597785978	0.058042302	0.0905263158	0.0575510204	0.0938	0.0516	0.0512	0.0666	C01190	LMSP0501AA08	6321360	-	-	-	ko00600,ko01100
Lipid-B-P-0159	HexCer(d18:1/22:1)	糖鞘脂_HexCer(d18:1/22:1)	SP	鞘脂类	HexCer	糖鞘脂	40	2	782.651025	781.643169	[M+H]+	C46H87NO8	0.0232023011	0.0239423077	0.0206582278	0.0215336134	0.0287373004	0.0307766522	0.0464849354	0.0426385224	0.0485699428	0.0175252768	0.0194486216	0.0268329177	0.0271428571	0.0154574132	0.0228782288	0.0221347762	0.0298564593	0.0239795918	0.0603	0.0248	0.0285	0.0319	C01190	-	-	-	-	-	ko00600,ko01100
Lipid-B-P-0158	HexCer(d18:1/20:1)	糖鞘脂_HexCer(d18:1/20:1)	SP	鞘脂类	HexCer	糖鞘脂	38	2	754.619725	753.611869	[M+H]+	C44H83NO8	0.0656759348	0.0615384615	0.0522531646	0.0584033613	0.0646347363	0.0573082489	0.0966044955	0.0922427441	0.0914196568	0.0536350506	0.0551378446	0.0595511222	0.0610204082	0.041745531	0.0575645756	0.0577471717	0.058277512	0.0583673469	0.0878	0.0599	0.0587	0.0831	C01190	-	-	-	-	-	ko00600,ko01100
Lipid-B-P-0157	HexCer(d18:1/18:1)	糖鞘脂_HexCer(d18:1/18:1)	SP	鞘脂类	HexCer	糖鞘脂	36	2	726.588425	725.580569	[M+H]+	C42H79NO8	0.105465005	0.0959615385	0.0779746835	0.104306723	0.129656507	0.0993728895	0.162601626	0.155145119	0.173686947	0.0806933077	0.0778947368	0.0763092269	0.100204082	0.0773922187	0.088455456	0.0982784063	0.114832536	0.108163265	0.17	0.104	0.103	0.143	C01190	LMSP0501AA27	24779575	-	-	-	ko00600,ko01100
Lipid-B-P-0156	HexCer(d18:1/16:1)	糖鞘脂_HexCer(d18:1/16:1)	SP	鞘脂类	HexCer	糖鞘脂	34	2	698.557125	697.549269	[M+H]+	C40H75NO8	0.968360499	0.839423077	0.801012658	0.859243697	0.888243832	0.803666184	0.917264467	0.972031662	0.998439938	1.02070294	1.09273183	1.32668329	1.07142857	0.743427971	0.985767001	0.595179538	0.666985646	0.734693878	0.853	0.589	0.585	0.878	C01190	-	-	-	-	-	ko00600,ko01100
Lipid-B-P-0146	HexCer(d18:1/16:0)	糖鞘脂_HexCer(d18:1/16:0)	SP	鞘脂类	HexCer	糖鞘脂	34	1	700.572744	699.564919	[M+H]+	C40H77NO8	0.0389261745	0.0378846154	0.0299746835	0.0273109244	0.0358006773	0.0420646406	0.0770923003	0.0714511873	0.0639625585	0.0205103515	0.0369924812	0.033117207	0.0343877551	0.0229232387	0.0355297839	0.0323659616	0.0377990431	0.0357142857	0.051	0.033	0.0314	0.0574	C01190	LMSP0501AA03	6321355	-	-	-	ko00600,ko01100
Lipid-B-P-0139	HexCer(d16:1/18:0)	糖鞘脂_HexCer(d16:1/18:0)	SP	鞘脂类	HexCer	糖鞘脂	34	1	700.6	699.564919	[M+H]+	C40H77NO8	0.0409395973	0.0445192308	0.0397974684	0.0455882353	0.0464441219	0.0318379161	0.0597800096	0.0592084433	0.0600104004	0.045642754	0.034887218	0.0615461347	0.0562244898	0.0458464774	0.0521876647	0.0374815544	0.0423923445	0.0343877551	0.0853	0.0413	0.0422	0.0604	C01190	LMSP0501AA49	70699230	-	-	-	ko00600,ko01100
Lipid-B-P-0121	HexCer(t18:1/24:1(2OH))	糖鞘脂_HexCer(t18:1/24:1(2OH))	SP	鞘脂类	HexCer	糖鞘脂	42	2	842.672124	841.664299	[M+H]+	C48H91NO10	0.0278044104	0.0180769231	0.0204556962	0.0206932773	0.0234155781	0.0156295224	0.0210425634	0.0217414248	0.0239209568	0.0313914299	0.0401002506	0.0565586035	0.047244898	0.0291272345	0.040274117	0.014953271	0.021722488	0.0197959184	0.0201	0.018	0.0143	0.0206	C01190	-	-	-	-	-	ko00600,ko01100
Lipid-B-P-0117	HexCer(t18:1/26:0(2OH))	糖鞘脂_HexCer(t18:1/26:0(2OH))	SP	鞘脂类	HexCer	糖鞘脂	44	1	872.719074	871.711249	[M+H]+	C50H97NO10	0.233940556	0.200961538	0.136708861	0.168067227	0.327044025	0.15918958	0.171209947	0.20474934	0.187207488	0.364949446	0.269674185	0.353117207	0.425510204	0.160883281	0.229836584	0.146581407	0.145454545	0.158163265	0.249	0.129	0.166	0.179	C01190	LMSP05010047	134812542	-	-	-	ko00600,ko01100
Lipid-B-P-0116	HexCer(t18:1/24:0(2OH))	糖鞘脂_HexCer(t18:1/24:0(2OH))	SP	鞘脂类	HexCer	糖鞘脂	42	1	844.687774	843.679949	[M+H]+	C48H93NO10	1.55321189	1.39423077	1.16455696	1.38655462	1.57716497	1.46647371	1.60688666	1.57255937	1.52886115	1.50216659	1.10275689	1.72568579	1.92857143	1.15667718	1.62361624	1.00344319	1.23444976	1.2755102	2.11	1.27	1.44	1.62	C01190	LMSP05010058	134812552	-	-	-	ko00600,ko01100
Lipid-B-P-0115	HexCer(t18:1/23:0(2OH))	糖鞘脂_HexCer(t18:1/23:0(2OH))	SP	鞘脂类	HexCer	糖鞘脂	41	1	830.6609	829.664299	[M+H]+	C47H91NO10	0.227229147	0.234615385	0.202531646	0.209033613	0.285437833	0.2170767	0.31181253	0.270184697	0.288091524	0.239768897	0.238596491	0.257356608	0.237755102	0.179810726	0.264628361	0.176094442	0.167464115	0.173469388	0.282	0.187	0.198	0.262	C01190	-	-	-	-	-	ko00600,ko01100
Lipid-B-P-0113	HexCer(t18:1/20:0(2OH))	糖鞘脂_HexCer(t18:1/20:0(2OH))	SP	鞘脂类	HexCer	糖鞘脂	38	1	788.625174	787.617349	[M+H]+	C44H85NO10	0.0256951103	0.0210576923	0.0180253165	0.0255252101	0.0212868892	0.0191992282	0.0263988522	0.027651715	0.0190327613	0.0201251805	0.0147368421	0.0181546135	0.0169387755	0.0120925342	0.0176067475	0.0105263158	0.0211483254	0.0137755102	0.0248	0.0174	0.0203	0.0177	C01190	LMSP05010044	134812539	-	-	-	ko00600,ko01100
Lipid-B-P-0112	HexCer(t18:1/16:0(2OH))	糖鞘脂_HexCer(t18:1/16:0(2OH))	SP	鞘脂类	HexCer	糖鞘脂	34	1	732.562574	731.554749	[M+H]+	C40H77NO10	0.0463087248	0.0274038462	0.0423291139	0.0654411765	0.0631833575	0.0438977328	0.0451458632	0.035883905	0.0289131565	0.0378430429	0.040802005	0.0763092269	0.038877551	0.0423764458	0.0370057986	0.0197737334	0.0308133971	0.0204081633	0.0413	0.026	0.0362	0.077	C01190	LMSP05010042	134812537	-	-	-	ko00600,ko01100
Lipid-B-P-0164	HexCer(d18:2/20:0)	糖鞘脂_HexCer(d18:2/20:0)	SP	鞘脂类	HexCer	糖鞘脂	38	2	754.6	753.611869	[M+H]+	C44H83NO8	0.493767977	0.480769231	0.404050633	0.450630252	0.517658442	0.416787265	0.550932568	0.551978892	0.583463339	0.561386615	0.524310777	0.697256858	0.555102041	0.369085174	0.51555087	0.364977865	0.388516746	0.396938776	0.392	0.289	0.284	0.391	C01190	LMSP0501AA34	52931255	-	-	-	ko00600,ko01100
Lipid-B-P-0165	HexCer(d18:2/22:0)	糖鞘脂_HexCer(d18:2/22:0)	SP	鞘脂类	HexCer	糖鞘脂	40	2	782.7	781.643169	[M+H]+	C46H87NO8	0.281879195	0.276923077	0.24	0.256302521	0.309627479	0.236372407	0.383548541	0.350395778	0.361934477	0.281174771	0.25764411	0.32319202	0.313265306	0.217665615	0.317343173	0.242006886	0.241148325	0.233673469	0.375	0.26	0.256	0.36	C01190	LMSP0501AA37	52931258	-	-	-	ko00600,ko01100
Lipid-B-P-0166	HexCer(d18:2/24:0)	糖鞘脂_HexCer(d18:2/24:0)	SP	鞘脂类	HexCer	糖鞘脂	42	2	810.7	809.674469	[M+H]+	C48H91NO8	0.696069032	0.688461538	0.554936709	0.643907563	0.766328012	0.598166908	0.899091344	0.823218997	0.884035361	0.780934039	0.726817043	0.970573566	0.871428571	0.584647739	0.791776489	0.517461879	0.605741627	0.61122449	0.594	0.386	0.395	0.547	C01190	-	-	-	-	-	ko00600,ko01100
Lipid-B-P-0162	HexCer(d18:2/16:0)	糖鞘脂_HexCer(d18:2/16:0)	SP	鞘脂类	HexCer	糖鞘脂	34	2	698.6	697.549269	[M+H]+	C40H75NO8	1.97507191	2.03846154	1.78227848	1.9012605	2.07063377	1.65943078	1.97034912	2.18469657	2.2048882	2.35917188	2.22556391	2.9925187	2.3877551	1.6508938	2.15076436	1.35759961	1.41626794	1.60204082	1.85	1.29	1.33	1.86	C01190	LMSP0501AA33	52931254	-	-	-	ko00600,ko01100
Lipid-B-P-0114	HexCer(t18:1/22:0(2OH))	糖鞘脂_HexCer(t18:1/22:0(2OH))	SP	鞘脂类	HexCer	糖鞘脂	40	1	816.656474	815.648649	[M+H]+	C46H89NO10	0.6021093	0.544230769	0.468860759	0.503151261	0.566037736	0.464061746	0.579626973	0.520316623	0.63650546	0.594126143	0.570426065	0.906733167	0.644897959	0.372239748	0.630469162	0.298081653	0.326315789	0.362244898	0.383	0.214	0.233	0.293	C01190	LMSP05010045	134812540	-	-	-	ko00600,ko01100
Lipid-B-P-0163	HexCer(d18:2/18:0)	糖鞘脂_HexCer(d18:2/18:0)	SP	鞘脂类	HexCer	糖鞘脂	36	2	726.6	725.580569	[M+H]+	C42H79NO8	0.953978907	0.971153846	0.837468354	0.928571429	1.02564103	0.841292812	1.09038737	1.03324538	1.18564743	1.24217622	1.19298246	1.43640898	1.29591837	0.934805468	1.15972588	0.881455976	0.825837321	0.958163265	1.21	0.876	0.857	1.16	C01190	-	-	-	-	-	ko00600,ko01100
Lipid-B-P-1105	LDGTS(18:2)	溶血二酰基甘油基三甲基高丝氨酸_LDGTS(18:2)	GL	甘油脂类	LDGTS	溶血二酰基甘油基三甲基高丝氨酸	18	2	498.377	497.371639	[M+H]+	C28H51NO6	280.920422	300.961538	180.253165	283.613445	208.998549	164.978292	109.995218	173.087071	94.5397816	111.699567	155.388471	150.623441	55.6122449	137.749737	106.483922	152.484014	124.401914	200	53.3	51.3	56.1	48.1	-	-	-	-	-	-	-
Lipid-B-P-1107	LDGTS(18:3)	溶血二酰基甘油基三甲基高丝氨酸_LDGTS(18:3)	GL	甘油脂类	LDGTS	溶血二酰基甘油基三甲基高丝氨酸	18	3	496.3592	495.355989	[M+H]+	C28H49NO6	66.0594439	70.2884615	39.6962025	70.1680672	49.1533624	41.0998553	40.7460545	64.8021108	36.0894436	25.2286952	35.2882206	34.713217	14.0816327	37.8548896	26.6736953	50.9591736	40.7655502	64.7959184	14	13.6	14.7	12.5	-	-	-	-	-	-	-
Lipid-B-P-1100	LDGTS(16:1)	溶血二酰基甘油基三甲基高丝氨酸_LDGTS(16:1)	GL	甘油脂类	LDGTS	溶血二酰基甘油基三甲基高丝氨酸	16	1	472.3628	471.355989	[M+H]+	C26H49NO6	4.16107383	4.35576923	2.75443038	5.88235294	3.67682632	3.29956585	2.62075562	3.49340369	1.93447738	2.37843043	2.85714286	3.43142145	1.33673469	4.00630915	2.75171323	5.90260698	4.19138756	6.41836735	1.06	1.33	1.29	1.26	-	-	-	-	-	-	-
Lipid-B-P-1096	LDGTS(18:0)	溶血二酰基甘油基三甲基高丝氨酸_LDGTS(18:0)	GL	甘油脂类	LDGTS	溶血二酰基甘油基三甲基高丝氨酸	18	0	502.4104	501.402939	[M+H]+	C28H55NO6	11.3135187	12.4038462	6.80506329	12.605042	8.698597	7.14905933	7.43185079	11.292876	5.61622465	3.73615792	5.96491228	5.42643392	2.7244898	6.57202944	5.33473906	12.1003443	9.85645933	16.9387755	2.14	2.26	2.52	2.09	-	-	-	-	-	-	-
Lipid-B-P-1095	LDGTS(17:0)	溶血二酰基甘油基三甲基高丝氨酸_LDGTS(17:0)	GL	甘油脂类	LDGTS	溶血二酰基甘油基三甲基高丝氨酸	17	0	488.394	487.387289	[M+H]+	C27H53NO6	1.49568552	1.56730769	1.01265823	2.11134454	1.41267537	1.08055958	1.21472979	1.70976253	0.971398856	0.607607126	0.981453634	0.721197007	0.384693878	1.10410095	0.516605166	2.43974422	1.83732057	2.65306122	0.394	0.379	0.374	0.283	-	-	-	-	-	-	-
Lipid-B-P-1094	LDGTS(16:0)	溶血二酰基甘油基三甲基高丝氨酸_LDGTS(16:0)	GL	甘油脂类	LDGTS	溶血二酰基甘油基三甲基高丝氨酸	16	0	474.3782	473.371639	[M+H]+	C26H51NO6	584.85139	627.884615	359.493671	641.806723	457.668118	366.618427	344.332855	540.369393	290.171607	212.806933	298.746867	281.296758	152.040816	401.68244	281.497101	656.173143	525.358852	850	122	126	131	111	-	-	-	-	-	-	-
Lipid-B-P-1102	LDGTS(18:1)	溶血二酰基甘油基三甲基高丝氨酸_LDGTS(18:1)	GL	甘油脂类	LDGTS	溶血二酰基甘油基三甲基高丝氨酸	18	1	500.3933	499.387289	[M+H]+	C28H53NO6	744.00767	807.692308	481.012658	660.714286	483.792937	385.914134	218.077475	347.229551	187.207488	314.877227	463.157895	424.937656	161.22449	402.733964	284.659989	397.442204	320.574163	540.816327	114	118	119	101	-	-	-	-	-	-	-
Lipid-B-N-0455	LPA(18:3)	溶血磷脂酸_LPA(18:3)	GP	甘油磷脂类	LPA	溶血磷脂酸	18	3	431.235517	432.227692	[M-H]-	C21H37O7P	1.13854267	1.21153846	1.07848101	1.2762605	1.47073053	1.33381573	3.68244859	3.19261214	3.09412376	0.943668753	1.10025063	1.09725686	1.07142857	1.03575184	1.17554033	1.89129365	1.93301435	1.86989796	2.1025	2.3625	2.325	2.2625	C00681	LMGP10050023	52929757	-	-	-	ko00561,ko00564,ko01100,ko01110
Lipid-B-N-0459	LPA(22:5)	溶血磷脂酸_LPA(22:5)	GP	甘油磷脂类	LPA	溶血磷脂酸	22	5	483.235517	482.243343	[M-H]-	C25H39O7P	1.22003835	1.13701923	1.13670886	1.21060924	1.39332366	1.22045345	1.09756098	0.992084433	1.11544462	1.1747713	1.25814536	1.19451372	1.16581633	1.07518402	1.44965735	0.806689621	0.775119617	0.841836735	0.835	0.79	0.7375	0.74	C00681	-	-	-	-	-	ko00561,ko00564,ko01100,ko01110
Lipid-B-N-0453	LPA(18:2)	溶血磷脂酸_LPA(18:2)	GP	甘油磷脂类	LPA	溶血磷脂酸	18	2	433.235517	434.243343	[M-H]-	C21H39O7P	3.69127517	4.03846154	3.79746835	4.17542017	4.35413643	4.46213218	9.68436155	8.39050132	8.94435777	3.94800193	4.46115288	4.61346633	3.90306122	3.75920084	4.32261465	6.3698967	5.66985646	5.79081633	9.075	9.4	8.975	8.975	C00681	LMGP10050017	50990923	-	-	-	ko00561,ko00564,ko01100,ko01110
Lipid-B-N-0448	LPA(16:0)	溶血磷脂酸_LPA(16:0)	GP	甘油磷脂类	LPA	溶血磷脂酸	16	0	409.235515	410.24334	[M-H]-	C19H39O7P	4.26653883	4.25480769	4.43037975	5.69852941	6.11998065	6.02990835	19.7034912	19.525066	20.0208008	2.96100144	2.75689223	3.16708229	4.33673469	4.91587802	4.87612019	11.8544024	12.2009569	11.6326531	12.95	12.5	12.8	11.975	C00681	LMGP10050042	53478599	-	-	-	ko00561,ko00564,ko01100,ko01110
Lipid-B-N-0449	LPA(18:0)	溶血磷脂酸_LPA(18:0)	GP	甘油磷脂类	LPA	溶血磷脂酸	18	0	437.266815	438.27464	[M-H]-	C21H43O7P	0.3978907	0.394230769	0.374683544	0.525210084	0.561199806	0.513748191	1.82687709	1.823219	1.77587103	0.252768416	0.273182957	0.261845387	0.349489796	0.39957939	0.400632578	0.922282341	0.916267943	0.892857143	1.2825	1.2825	1.2325	1.255	C00681	LMGP10050043	53478600	-	-	-	ko00561,ko00564,ko01100,ko01110
Lipid-B-N-0451	LPA(18:1)	溶血磷脂酸_LPA(18:1)	GP	甘油磷脂类	LPA	溶血磷脂酸	18	1	435.258993	436.258993	[M-H]-	C21H41O7P	7.74209012	7.47596154	7.51898734	10.8455882	11.9254959	10.4438013	30.3682449	29.8153034	30.9412376	8.18488204	7.86967419	7.73067332	11.2244898	11.3564669	13.1259884	23.8563699	22.6315789	21.7091837	19.45	20.025	20.6	19.425	C00681	LMGP10050008	5311263	-	-	-	ko00561,ko00564,ko01100,ko01110
Lipid-B-P-0200	LPC(22:6)	溶血磷脂酰胆碱_LPC(22:6)	GP	甘油磷脂类	LPC	溶血磷脂酰胆碱	22	6	568.340317	567.332491	[M+H]+	C30H50NO7P	0.00498561841	0.00240384615	N/A	N/A	N/A	N/A	0.0031085605	N/A	N/A	N/A	N/A	0.00428927681	N/A	0.00126708728	N/A	N/A	N/A	N/A	0.0117	0.005275	0.005475	0.00515	C04230	LMGP01050056	10415542	-	-	-	ko00564
Lipid-B-P-0189	LPC(18:2)	溶血磷脂酰胆碱_LPC(18:2)	GP	甘油磷脂类	LPC	溶血磷脂酰胆碱	18	2	520.340317	519.332491	[M+H]+	C26H50NO7P	2.39693193	2.57211538	2.55696203	2.67857143	3.12046444	3.01495417	3.7780966	3.66754617	3.71814873	1.91863264	1.80451128	1.83541147	1.89795918	1.9637224	2.24828677	1.86669946	1.87559809	1.75	2.3375	2.2	2.3575	2.3175	C04230	LMGP01050034	24779467	-	-	-	ko00564
Lipid-B-P-0188	LPC(16:2)	溶血磷脂酰胆碱_LPC(16:2)	GP	甘油磷脂类	LPC	溶血磷脂酰胆碱	16	2	494.324667	491.316841	[M+H]+	C24H46NO7P	0.00632790029	0.00490384615	0.0066835443	0.00711659664	0.00636187712	0.00704293295	0.00303682449	0.00654353562	0.00564222569	0.00770341839	0.0106516291	0.00907730673	0.00887755102	0.00920084122	0.00838165525	0.00600098377	0.00724880383	0.00716836735	0.004675	0.007925	0.006825	0.0064	C04230	-	-	-	-	-	ko00564
Lipid-B-P-0185	LPC(20:1)	溶血磷脂酰胆碱_LPC(20:1)	GP	甘油磷脂类	LPC	溶血磷脂酰胆碱	20	1	550.387267	549.379441	[M+H]+	C28H56NO7P	0.00963566635	0.00802884615	0.00870886076	0.009375	0.0102322206	0.00865894838	0.0173122908	0.0174406332	0.0160686427	0.0124458353	0.0114285714	0.0127680798	0.0102040816	0.00920084122	0.0122298366	0.0123954747	0.0127272727	0.0122704082	0.006975	0.007125	0.00735	0.00715	C04230	LMGP01050047	24779475	-	-	-	ko00564
Lipid-B-P-0184	LPC(19:1)	溶血磷脂酰胆碱_LPC(19:1)	GP	甘油磷脂类	LPC	溶血磷脂酰胆碱	19	1	536.37085	535.363791	[M+H]+	C27H54NO7P	0.00218600192	0.00257211538	0.00206329114	0.00273109244	0.00261248186	0.00289435601	0.00473457676	0.00393139842	0.00410816433	0.00237843043	0.00181954887	0.00192518703	0.00242602041	0.00230283912	0.00246705324	0.00312346286	0.00279904306	0.00280612245	0.0027	0.00201	0.002405	0.002525	C04230	LMGP01050130	52924049	-	-	-	ko00564
Lipid-B-P-0193	LPC(18:3)	溶血磷脂酰胆碱_LPC(18:3)	GP	甘油磷脂类	LPC	溶血磷脂酰胆碱	18	3	518.324667	517.316841	[M+H]+	C26H48NO7P	0.5105465	0.507211538	0.55443038	0.556722689	0.6507015	0.648818138	0.956480153	0.862796834	0.925637025	0.31535869	0.303258145	0.311720698	0.341836735	0.323343849	0.36900369	0.302508608	0.303827751	0.329081633	0.425	0.42	0.4425	0.4475	C04230	LMGP01050038	24779469	-	-	-	ko00564
Lipid-B-P-0182	LPC(17:1)	溶血磷脂酰胆碱_LPC(17:1)	GP	甘油磷脂类	LPC	溶血磷脂酰胆碱	17	1	508.33932	507.332491	[M+H]+	C25H50NO7P	0.0251677852	0.028125	0.0270886076	0.0265231092	0.0321722303	0.0313555234	0.0473457676	0.0453825858	0.0426417057	0.0225084256	0.023358396	0.021446384	0.0255102041	0.0236855941	0.0316288877	0.0334481062	0.0327751196	0.0341836735	0.0285	0.0249	0.024425	0.0235	C04230	LMGP01050002	42607442	-	-	-	ko00564
Lipid-B-P-0181	LPC(16:1)	溶血磷脂酰胆碱_LPC(16:1)	GP	甘油磷脂类	LPC	溶血磷脂酰胆碱	16	1	494.324667	493.316841	[M+H]+	C24H48NO7P	0.0349952061	0.040625	0.0346835443	0.0417542017	0.0590227383	0.0542691751	0.0808225729	0.0762532982	0.0722828913	0.0322580645	0.0253132832	0.0216708229	0.0336734694	0.0362776025	0.0400632578	0.0423020167	0.0495215311	0.0420918367	0.043	0.03175	0.03525	0.037	C04230	LMGP01050021	24779460	-	-	-	ko00564
Lipid-B-P-0180	LPC(15:1)	溶血磷脂酰胆碱_LPC(15:1)	GP	甘油磷脂类	LPC	溶血磷脂酰胆碱	15	1	480.30682	479.301191	[M+H]+	C23H46NO7P	0.0151965484	0.0166105769	0.0163797468	0.0165966387	0.0201741655	0.0194886638	0.0241511239	0.024591029	0.024700988	0.0163216177	0.0139348371	0.0166334165	0.0155357143	0.0165352261	0.0203479178	0.01834727	0.0163875598	0.0218367347	0.0183	0.017925	0.017925	0.019925	C04230	LMGP01050125	52924041	-	-	-	ko00564
Lipid-B-P-0176	LPC(22:0)	溶血磷脂酰胆碱_LPC(22:0)	GP	甘油磷脂类	LPC	溶血磷脂酰胆碱	22	0	580.434217	579.426391	[M+H]+	C30H62NO7P	0.00287631831	0.00451923077	0.00362025316	0.00362394958	0.00488630866	0.00434153401	0.00789096126	0.00725593668	0.00738429537	0.00361097737	0.00273182957	0.00274314214	0.00403061224	0.00341745531	0.00421718503	0.00541072307	0.00464114833	0.00375	0.002775	0.0035	0.00295	0.0039	C04230	LMGP01050053	24779479	-	-	-	ko00564
Lipid-B-P-0169	LPC(14:0)	溶血磷脂酰胆碱_LPC(14:0)	GP	甘油磷脂类	LPC	溶血磷脂酰胆碱	14	0	468.309017	467.301191	[M+H]+	C22H46NO7P	0.00642377756	0.00709134615	0.00749367089	0.00769432773	0.00870827286	0.00868306802	0.0158775705	0.0144591029	0.0156526261	0.00515166105	0.00468671679	0.00496259352	0.00573979592	0.0054679285	0.00619399051	0.00705853419	0.00705741627	0.00727040816	0.00725	0.007275	0.00795	0.007775	C04230	LMGP01050012	460604	20559-16-4	-	-	ko00564
Lipid-B-P-0175	LPC(20:0)	溶血磷脂酰胆碱_LPC(20:0)	GP	甘油磷脂类	LPC	溶血磷脂酰胆碱	20	0	552.402917	551.395091	[M+H]+	C28H58NO7P	0.00318791946	0.00350961538	0.00349367089	0.00393907563	0.00420899855	0.00453449108	0.0087517934	0.00699208443	0.00691627665	0.00346653828	0.00323308271	0.00286783042	0.00380102041	0.00276025237	0.0041117554	0.00410723069	0.0040430622	0.00362244898	0.002925	0.002875	0.002825	0.002355	C04230	LMGP01050045	24779473	108341-80-6	-	-	ko00564
Lipid-B-P-0171	LPC(16:0)	溶血磷脂酰胆碱_LPC(16:0)	GP	甘油磷脂类	LPC	溶血磷脂酰胆碱	16	0	496.340317	495.332491	[M+H]+	C24H50NO7P	1.71620326	1.77644231	1.79240506	1.86712185	2.12143203	2.06222865	3.27594452	3.16622691	3.1201248	1.34809822	1.31829574	1.35910224	1.41581633	1.50105152	1.66315235	1.9847516	1.94019139	1.8494898	1.7675	1.6075	1.665	1.735	C04230	LMGP01050018	460602	-	-	-	ko00564
Lipid-B-P-0172	LPC(17:0)	溶血磷脂酰胆碱_LPC(17:0)	GP	甘油磷脂类	LPC	溶血磷脂酰胆碱	17	0	510.35565	509.348141	[M+H]+	C25H52NO7P	0.0393096836	0.0396634615	0.0427848101	0.0422794118	0.0445089502	0.0424505548	0.0609756098	0.0606860158	0.0598023921	0.0387578238	0.0393483709	0.0371571072	0.0395408163	0.0394321767	0.0426989984	0.0445154943	0.0416267943	0.043877551	0.0445	0.042	0.0465	0.04725	C04230	LMGP01050024	24779463	50930-23-9	-	-	ko00564
Lipid-B-P-0173	LPC(18:0)	溶血磷脂酰胆碱_LPC(18:0)	GP	甘油磷脂类	LPC	溶血磷脂酰胆碱	18	0	524.371617	523.363791	[M+H]+	C26H54NO7P	0.106663471	0.0935096154	0.105063291	0.115808824	0.127721335	0.12108056	0.218555715	0.218997361	0.198907956	0.0804044295	0.0781954887	0.0775561097	0.0795918367	0.0841219769	0.0962045335	0.112887359	0.108851675	0.108928571	0.15675	0.10525	0.1045	0.11375	C04230	LMGP01050026	497299	-	-	-	ko00564
Lipid-B-P-0183	LPC(18:1)	溶血磷脂酰胆碱_LPC(18:1)	GP	甘油磷脂类	LPC	溶血磷脂酰胆碱	18	1	522.355967	521.348141	[M+H]+	C26H52NO7P	2.38974113	2.57211538	2.27848101	2.94117647	3.36236091	3.20791124	4.78240077	4.51187335	4.65418617	2.40731825	2.39598997	2.40648379	2.95918367	2.94426919	2.89931471	3.41859321	3.54066986	3.31632653	2.775	2.625	2.65	2.75	C04230	LMGP01050029	24779465	-	-	-	ko00564
Lipid-B-P-0218	LPE(18:3)	溶血磷脂酰乙醇胺_LPE(18:3)	GP	甘油磷脂类	LPE	溶血磷脂酰乙醇胺	18	3	476.277714	475.269891	[M+H]+	C23H42NO7P	0.560882071	0.586538462	0.637974684	0.677521008	0.774068699	0.641582248	1.04256337	1.01319261	1.08684347	0.453057294	0.434586466	0.402493766	0.450510204	0.468980021	0.465998946	0.415150025	0.455502392	0.48622449	0.55	0.555	0.51	0.57	-	LMGP02050042	53480927	-	-	-	-
Lipid-B-P-0214	LPE(18:2)	溶血磷脂酰乙醇胺_LPE(18:2)	GP	甘油磷脂类	LPE	溶血磷脂酰乙醇胺	18	2	478.293364	477.285541	[M+H]+	C23H44NO7P	3.08724832	3.14903846	3.10886076	3.39285714	3.94291243	3.39122045	4.30894309	4.32189974	4.52938118	2.87915262	2.73182957	2.61845387	2.56632653	2.41850683	3.25250395	2.83325135	2.90430622	2.36734694	3.385	2.91	2.845	2.88	-	LMGP02050011	52925130	-	-	-	-
Lipid-B-P-0207	LPE(16:1)	溶血磷脂酰乙醇胺_LPE(16:1)	GP	甘油磷脂类	LPE	溶血磷脂酰乙醇胺	16	1	452.277714	451.269891	[M+H]+	C21H42NO7P	0.0695110259	0.0504807692	0.0506329114	0.0530462185	0.0832123851	0.0858658948	0.134863702	0.0944591029	0.120124805	0.15695715	0.121804511	0.151122195	0.121938776	0.135120925	0.182920401	0.0664043286	0.0842105263	0.0678571429	0.1085	0.096	0.0915	0.0805	-	LMGP02050037	53480923	-	-	-	-
Lipid-B-P-0208	LPE(17:1)	溶血磷脂酰乙醇胺_LPE(17:1)	GP	甘油磷脂类	LPE	溶血磷脂酰乙醇胺	17	1	466.29028	465.285541	[M+H]+	C22H44NO7P	0.092042186	0.101442308	0.0875949367	0.0887605042	0.106918239	0.0911722142	0.139646102	0.119788918	0.161726469	0.0895522388	0.0882205514	0.0867830424	0.0770408163	0.0904311251	0.09014233	0.0973930152	0.121052632	0.104591837	0.155	0.1265	0.1355	0.1095	-	LMGP02050008	42607464	-	-	-	-
Lipid-B-P-0206	LPE(24:0)	溶血磷脂酰乙醇胺_LPE(24:0)	GP	甘油磷脂类	LPE	溶血磷脂酰乙醇胺	24	0	566.418565	565.410741	[M+H]+	C29H60NO7P	0.131831256	0.138942308	0.11443038	0.0399159664	0.14997581	0.0656054028	0.229555237	0.244327177	0.291731669	0.126143476	0.0561403509	0.0633416459	N/A	N/A	0.0508697944	0.0614854894	0.0583732057	0.0520408163	0.0985	0.0535	0.1155	0.0995	-	LMGP02050061	53480946	-	-	-	-
Lipid-B-P-0205	LPE(22:0)	溶血磷脂酰乙醇胺_LPE(22:0)	GP	甘油磷脂类	LPE	溶血磷脂酰乙醇胺	22	0	538.387265	537.379441	[M+H]+	C27H56NO7P	0.167785235	0.166826923	0.135696203	0.0556722689	0.0667634253	0.137964303	0.299378288	0.331926121	0.317732709	0.200288878	0.225062657	0.181546135	0.0581632653	0.0730809674	0.0880337375	0.200688637	0.169856459	0.123979592	0.136	0.0865	0.1285	0.13	-	LMGP02050054	53480939	-	-	-	-
Lipid-B-P-0204	LPE(20:0)	溶血磷脂酰乙醇胺_LPE(20:0)	GP	甘油磷脂类	LPE	溶血磷脂酰乙醇胺	20	0	510.355965	509.348141	[M+H]+	C25H52NO7P	0.0508149569	0.0639423077	0.0582278481	0.0360819328	0.0354620223	0.0399421129	0.109516978	0.0965699208	0.0915236609	0.0842561387	0.0611528822	0.0648379052	0.0270918367	0.0335436383	0.0348444913	0.0752582391	0.0669856459	0.0683673469	0.04995	0.054	0.065	0.04195	-	LMGP02050045	53480930	-	-	-	-
Lipid-B-P-0201	LPE(16:0)	溶血磷脂酰乙醇胺_LPE(16:0)	GP	甘油磷脂类	LPE	溶血磷脂酰乙醇胺	16	0	454.293364	453.285541	[M+H]+	C21H44NO7P	5.46500479	5.43269231	5.67088608	5.14180672	5.95065312	5.35455861	8.22572932	8.60158311	8.73634945	5.58497833	5.76441103	5.18703242	4.09693878	4.25867508	4.21191355	6.19773733	6.07655502	5.66326531	5.45	5.45	4.91	5.2	-	LMGP02050002	9547069	-	-	-	-
Lipid-B-P-0209	LPE(18:1)	溶血磷脂酰乙醇胺_LPE(18:1)	GP	甘油磷脂类	LPE	溶血磷脂酰乙醇胺	18	1	480.309014	479.301191	[M+H]+	C23H46NO7P	2.55033557	2.95192308	2.90632911	3.05672269	3.67682632	3.1644959	4.3902439	4.54353562	4.63338534	3.6543091	3.70927318	3.51122195	2.91326531	2.89169295	2.3668951	3.6055091	3.76076555	3.47959184	3.055	3.02	2.885	2.97	-	LMGP02050004	9547071	-	-	-	-
Lipid-B-N-0056	LPG(18:1)	溶血磷脂酰甘油_LPG(18:1)	GP	甘油磷脂类	LPG	溶血磷脂酰甘油	18	1	509.287947	510.295772	[M-H]-	C24H47O9P	0.343240652	0.533653846	0.465822785	0.653361345	0.687953556	0.687891944	0.591104735	0.839050132	0.817472699	0.501685123	0.450125313	0.283291771	0.551020408	0.536277603	0.843437006	0.763403837	0.800956938	0.579591837	0.608	0.465	0.332	0.497	-	LMGP04050006	9547135	-	-	-	-
Lipid-B-N-0052	LPG(16:0)	溶血磷脂酰甘油_LPG(16:0)	GP	甘油磷脂类	LPG	溶血磷脂酰甘油	16	0	483.272297	484.280122	[M-H]-	C22H45O9P	2.67497603	3.43269231	2.77468354	3.65546218	3.87034349	3.31886155	4.56241033	4.56992084	3.91055642	3.43765046	2.83709273	2.86284289	3.66326531	3.36487907	3.6900369	4.13182489	3.65550239	3.56122449	1.64	3.69	2.12	2.54	-	LMGP04050008	42607483	-	-	-	-
Lipid-B-N-0053	LPG(18:0)	溶血磷脂酰甘油_LPG(18:0)	GP	甘油磷脂类	LPG	溶血磷脂酰甘油	18	0	511.303597	512.311422	[M-H]-	C24H49O9P	0.0426653883	0.0449038462	0.0415189873	0.0443277311	0.0586357039	0.0492040521	0.101386896	0.0926649077	0.106084243	0.0275397208	0.0301754386	0.0317206983	0.0364285714	0.0297581493	0.0497627833	0.0429906542	0.0306220096	0.0335714286	0.049	0.0519	0.0458	0.0415	-	LMGP04050009	42607484	-	-	-	-
Lipid-B-N-0058	LPG(18:2)	溶血磷脂酰甘油_LPG(18:2)	GP	甘油磷脂类	LPG	溶血磷脂酰甘油	18	2	507.272297	508.280122	[M-H]-	C24H45O9P	0.987535954	1	0.956962025	1.09243697	1.23850992	1.1384467	1.02343376	1.02585752	0.98075923	0.870486278	0.945363409	0.86084788	0.924489796	0.917981073	1.18081181	1.0427939	0.868899522	1.00408163	0.872	0.854	0.862	0.737	-	LMGP04050014	52927437	-	-	-	-
Lipid-B-N-0066	LPI(16:0)	溶血磷脂酰肌醇_LPI(16:0)	GP	甘油磷脂类	LPI	溶血磷脂酰肌醇	16	0	571.288343	572.296167	[M-H]-	C25H49O12P	1.95589645	2.59615385	2.00303797	2.77310924	3.05757136	2.75928606	5.06934481	4.55936675	4.76339054	1.79874819	2.32581454	1.6	2.65306122	2.56572029	2.76225619	3.60059026	4.34449761	4.3877551	3.46	4.32	4.22	3.74	-	LMGP06050002	42607493	-	-	-	-
Lipid-B-N-0069	LPI(18:1)	溶血磷脂酰肌醇_LPI(18:1)	GP	甘油磷脂类	LPI	溶血磷脂酰肌醇	18	1	597.303993	598.311817	[M-H]-	C27H51O12P	9.51102589	9.40384615	8.18227848	10.5672269	11.2820513	8.89532079	7.80487805	7.43007916	6.3650546	8.35820896	11.5889724	10.1945137	11.6530612	11.7350158	14.7179758	10.6050172	10.6794258	12.1632653	7.3	7.56	8.58	8.02	-	LMGP06050005	42607496	-	-	-	-
Lipid-B-N-0071	LPI(18:2)	溶血磷脂酰肌醇_LPI(18:2)	GP	甘油磷脂类	LPI	溶血磷脂酰肌醇	18	2	595.288343	596.296167	[M-H]-	C27H49O12P	4.54458293	5.48076923	4.07088608	5.48319328	6.03773585	5.90448625	4.22764228	3.56728232	3.97295892	4.66056813	5.25313283	4.12967581	4.53061224	4.77392219	5.69319979	3.32513527	3.84688995	3.95918367	3.38	4.52	4.7	4.52	-	LMGP06050010	52928605	-	-	-	-
Lipid-B-P-0457	MG(16:0)	单甘油酯_MG(16:0)	GL	甘油脂类	MG	单甘油酯	16	0	348.320751	330.27701	[M+NH4]+	C19H38O4	120.805369	117.307692	101.265823	95.7983193	74.4073537	86.5412446	66.3797226	93.298153	79.5631825	115.551276	142.35589	110.723192	91.122449	137.749737	118.081181	95.9173635	85.1674641	99.8979592	107	108	101	102	C01885	LMGL01010001	14900	32899-41-5	-	-	ko00561,ko01100
Lipid-B-P-0458	MG(18:0)	单甘油酯_MG(18:0)	GL	甘油脂类	MG	单甘油酯	18	0	376.352051	358.30831	[M+NH4]+	C21H42O4	154.362416	139.423077	130.632911	131.302521	99.6613449	116.739026	98.5174558	110.817942	101.820073	136.735676	179.448622	141.645885	116.326531	161.934805	140.221402	116.084604	102.392344	127.55102	126	157	124	121	C01885	LMGL01010003	24699	22610-61-3	-	-	ko00561,ko01100
Lipid-B-P-0463	MG(18:1)	单甘油酯_MG(18:1)	GL	甘油脂类	MG	单甘油酯	18	1	374.336401	356.29266	[M+NH4]+	C21H40O4	107.38255	94.4230769	78.9873418	69.012605	68.4083212	66.8596237	38.9287422	53.4036939	43.0577223	132.883967	166.41604	146.633416	77.0408163	100.42061	99.5255667	74.8647319	73.6842105	81.5306122	66.3	69.5	63	63.3	C01885	LMGL01010004	5283467	-	-	-	ko00561,ko01100
Lipid-B-P-0465	MG(18:2)	单甘油酯_MG(18:2)	GL	甘油脂类	MG	单甘油酯	18	2	372.31012	354.27701	[M+NH4]+	C21H38O4	10.738255	9.80769231	7.89873418	6.00840336	6.64731495	6.0395562	2.44858919	2.93403694	2.77691108	27.8285989	32.5814536	30.9226933	6.73469388	8.75920084	8.36056932	4.09247418	3.99043062	4.43877551	13.6	15.2	13.9	14	C01885	LMGL01010006	5283469	67968-46-1	-	-	ko00561,ko01100
Lipid-B-P-0468	MG(18:3)	单甘油酯_MG(18:3)	GL	甘油脂类	MG	单甘油酯	18	3	370.31012	354.27701	[M+NH4]+	C21H36O4	4.62128476	3.95192308	2.80506329	2.38445378	3.15432995	2.56632899	1.82687709	2.48021108	2.24648986	11.2662494	14.0350877	13.2668329	2.93877551	3.30178759	3.24723247	2.54795868	2.53588517	3.05102041	6.99	8.36	8.04	7.55	C01885	-	-	-	-	-	ko00561,ko01100
Lipid-B-P-1235	MGDG(18:1_18:2)	单糖甘油二酯_MGDG(18:1_18:2)	GL	甘油脂类	MGDG	单糖甘油二酯	36	3	825.572805	780.57515	[M+NH4]+	C45H80O10	0.571428571	0.867307692	0.510379747	0.224789916	0.201257862	0.221900627	0.145002391	0.139736148	0.129797192	1.88926336	1.94085213	1.03341646	0.306122449	1.87592008	0.950975224	0.790949336	0.440191388	0.485714286	1.128	0.972	0.908	1.186	-	-	-	-	-	-	-
Lipid-B-P-1232	MGDG(16:0_18:3)	单糖甘油二酯_MGDG(16:0_18:3)	GL	甘油脂类	MGDG	单糖甘油二酯	34	3	797.541505	752.54385	[M+NH4]+	C43H76O10	0.0621284756	0.106923077	0.0696708861	0.0275210084	0.0191582003	0.0277858177	0.0225729316	0.014817942	0.0180135205	0.277323062	0.336842105	0.199501247	0.0493877551	0.258675079	0.102055878	0.160354156	0.016861244	0.0663265306	0.187	0.1644	0.14	0.192	-	LMGL05010056	-	-	-	-	-
Lipid-B-P-1224	MGDG(16:1_18:1)	单糖甘油二酯_MGDG(16:1_18:1)	GL	甘油脂类	MGDG	单糖甘油二酯	34	2	799.557155	754.5595	[M+NH4]+	C43H78O10	0.0605944391	0.0598076923	0.0477974684	0.031302521	0.0230285438	0.0162855765	0.0218077475	0.014353562	N/A	0.0593163216	0.0924310777	0.0526683292	0.0188163265	0.162776025	0.0668423827	0.128873586	0.0308133971	0.0708163265	0.0586	0.0302	0.036	0.0408	-	-	-	-	-	-	-
Lipid-B-P-1246	MGDG(18:1_18:3)	单糖甘油二酯_MGDG(18:1_18:3)	GL	甘油脂类	MGDG	单糖甘油二酯	36	4	823.557155	778.5595	[M+NH4]+	C45H78O10	0.0985618408	0.175576923	0.0783797468	0.0462184874	0.0325108853	0.0341534009	0.0417025347	0.0398944591	0.0274570983	0.494944632	0.443107769	0.462842893	0.057755102	0.431125131	0.109014233	0.165863256	0.0421052632	0.0973469388	0.404	0.374	0.284	0.34	-	-	-	-	-	-	-
Lipid-B-P-1269	MGDG(18:3_18:3)	单糖甘油二酯_MGDG(18:3_18:3)	GL	甘油脂类	MGDG	单糖甘油二酯	36	6	819.525855	774.5282	[M+NH4]+	C45H74O10	N/A	N/A	N/A	N/A	N/A	N/A	N/A	N/A	0.00267290692	0.0354357246	0.0406015038	0.0182543641	0.0245918367	N/A	N/A	N/A	N/A	N/A	0.0331	0.0397	0.0369	0.0383	-	LMGL05010001	5771744	-	-	-	-
Lipid-B-P-1226	MGDG(18:1_18:1)	单糖甘油二酯_MGDG(18:1_18:1)	GL	甘油脂类	MGDG	单糖甘油二酯	36	2	827.588455	782.5908	[M+NH4]+	C45H82O10	4.83221477	8.44230769	3.51392405	2.23739496	2.35123367	2.27689339	2.01817312	2.14248021	1.60166407	8.84930188	11.8295739	6.96259352	3.08163265	15.4574132	8.52925672	15.1500246	3.0430622	8.51020408	4.35	4.25	4.81	5.6	-	LMGL05010021	52922099	-	-	-	-
Lipid-B-P-1260	MGDG(18:2_18:3)	单糖甘油二酯_MGDG(18:2_18:3)	GL	甘油脂类	MGDG	单糖甘油二酯	36	5	821.541505	776.54385	[M+NH4]+	C45H76O10	N/A	0.0436538462	0.0435443038	N/A	0.0119980648	0.00910757356	0.0107508369	N/A	0.0163286531	0.196437169	0.224561404	0.177755611	0.0208163265	0.0515247108	0.0358460727	0.0604033448	N/A	N/A	0.1778	0.138	0.1194	0.16	-	LMGL05010024	52922102	-	-	-	-
Lipid-B-P-1223	MGDG(16:0_18:2)	单糖甘油二酯_MGDG(16:0_18:2)	GL	甘油脂类	MGDG	单糖甘油二酯	34	2	799.557155	754.5595	[M+NH4]+	C43H78O10	0.220517737	0.382692308	0.297721519	0.146848739	0.0998548621	0.0935841775	0.05011956	0.0468601583	0.0440977639	0.631680308	1.11077694	0.50074813	0.131836735	1.11461619	0.421718503	0.308903099	0.124784689	0.289795918	0.516	0.558	0.406	0.522	-	LMGL05010026	52922104	-	-	-	-
Lipid-B-P-1217	MGDG(16:0_18:1)	单糖甘油二酯_MGDG(16:0_18:1)	GL	甘油脂类	MGDG	单糖甘油二酯	34	1	801.572805	756.57515	[M+NH4]+	C43H80O10	6.05944391	8.26923077	4.86075949	2.43697479	2.63183358	3.18379161	1.54758489	1.72875989	1.45397816	8.82041406	10.3458647	6.28428928	2.91836735	18.8222923	7.56984713	16.1337924	2.85167464	6.89795918	5.48	5.04	4.68	6.52	-	LMGL05010025	52922103	-	-	-	-
Lipid-B-P-1212	MGDG(14:0_16:0)	单糖甘油二酯_MGDG(14:0_16:0)	GL	甘油脂类	MGDG	单糖甘油二酯	30	0	747.525855	702.5282	[M+NH4]+	C39H74O10	0.0423777565	0.0426923077	0.029164557	0.0139495798	0.0171843251	0.0262421611	0.0443806791	0.0536147757	0.0330733229	0.055272027	0.0401002506	0.0233416459	0.0100612245	0.0614090431	0.0417501318	0.166256763	0.0350239234	0.104489796	0.0362	0.0432	0.0272	0.0374	-	LMGL05010049	-	-	-	-	-
Lipid-B-P-1247	MGDG(18:2_18:2)	单糖甘油二酯_MGDG(18:2_18:2)	GL	甘油脂类	MGDG	单糖甘油二酯	36	4	823.557155	778.5595	[M+NH4]+	C45H78O10	0.102972196	0.173076923	0.0913417722	0.0523109244	0.0268988873	0.0465026532	0.0190530846	0.0363060686	0.02600104	0.414058739	0.551378446	0.45286783	0.0773469388	0.296529968	0.117237744	0.164682735	0.0340669856	0.0534693878	0.392	0.454	0.36	0.502	-	LMGL05010023	52922101	-	-	-	-
Lipid-B-P-1213	MGDG(16:0_16:0)	单糖甘油二酯_MGDG(16:0_16:0)	GL	甘油脂类	MGDG	单糖甘油二酯	32	0	775.557155	730.5595	[M+NH4]+	C41H78O10	1.28667306	1.83846154	0.905316456	0.676470588	0.646347363	0.812349252	0.275466284	0.295514512	0.257930317	1.36543091	1.79448622	1.00349127	0.526530612	3.19663512	1.82814971	1.98721102	0.440191388	1.07755102	1.044	1.186	0.936	1.04	-	-	-	-	-	-	-
Lipid-B-P-1275	MGDG(18:2_20:5)	单糖甘油二酯_MGDG(18:2_20:5)	GL	甘油脂类	MGDG	单糖甘油二酯	38	7	845.541505	800.54385	[M+NH4]+	C47H76O10	0.122914669	0.2	0.128	0.0424369748	0.0692791485	0.0733236855	0.120133907	0.0827440633	0.0707228289	0.0362060664	0.0306766917	0.0182743142	0.0504081633	0.429022082	0.110911966	0.5351697	0.0811483254	0.23877551	0.1074	0.0926	0.0934	0.0962	-	-	-	-	-	-	-
Lipid-B-P-1227	MGDG(18:1_19:1)	单糖甘油二酯_MGDG(18:1_19:1)	GL	甘油脂类	MGDG	单糖甘油二酯	37	2	841.604105	796.60645	[M+NH4]+	C46H84O10	0.0594439118	0.0884615385	0.0477974684	0.0273109244	0.0274794388	0.0302942595	0.0304160689	0.030817942	0.0189079563	0.107847857	0.105263158	0.0975561097	0.0346938776	0.214511041	0.110068529	0.202656173	0.0421052632	0.0893877551	0.061	0.0538	0.0628	0.0616	-	-	-	-	-	-	-
Lipid-B-N-0463	PA(16:0_16:0)	磷脂酸_PA(16:0_16:0)	GP	甘油磷脂类	PA	磷脂酸	32	0	647.465182	648.473007	[M-H]-	C35H69O8P	5.51294343	5.72115385	5.67088608	5.40966387	4.83792937	4.72744814	10.6169297	11.76781	11.7524701	4.80019259	4.42606516	4.85785536	4.18367347	4.90010515	5.02899315	7.52582391	8.03827751	7.24489796	6.1	6.5	6.55	6.55	C00416	LMGP10010012	446066	-	-	-	ko00561,ko00564,ko01100,ko01110,ko04070
Lipid-B-N-0467	PA(16:0_16:1)	磷脂酸_PA(16:0_16:1)	GP	甘油磷脂类	PA	磷脂酸	32	1	645.449532	646.457357	[M-H]-	C35H67O8P	0.256951103	0.228846154	0.259240506	0.263655462	0.239961297	0.220935842	0.49736968	0.488654354	0.527301092	0.241694752	0.312781955	0.32319202	0.255102041	0.245005258	0.297311545	0.282341367	0.347368421	0.329591837	0.369	0.375	0.336	0.416	C00416	LMGP10010911	52929501	-	-	-	ko00561,ko00564,ko01100,ko01110,ko04070
Lipid-B-N-0474	PA(16:0_18:2)	磷脂酸_PA(16:0_18:2)	GP	甘油磷脂类	PA	磷脂酸	34	2	671.465182	672.473007	[M-H]-	C37H69O8P	0.186001918	0.181730769	0.201518987	0.159663866	0.151910982	0.139893874	0.170253467	0.181530343	0.176807072	0.357246028	0.403007519	0.396009975	0.165306122	0.155625657	0.184501845	0.165272996	0.173205742	0.143877551	0.352	0.373	0.418	0.406	C00416	LMGP10010023	9547167	-	-	-	ko00561,ko00564,ko01100,ko01110,ko04070
Lipid-B-N-0475	PA(18:0_18:2)	磷脂酸_PA(18:0_18:2)	GP	甘油磷脂类	PA	磷脂酸	36	2	699.496482	700.504307	[M-H]-	C39H73O8P	0.00632790029	0.005375	0.00566075949	0.00508403361	0.00450895017	0.00412928123	0.00532759445	0.0052348285	0.00472178887	0.00920558498	0.00989473684	0.00893765586	0.00437755102	0.00336487907	0.0051555087	0.0041711756	0.00362679426	0.00368367347	0.0155	0.0147	0.0161	0.0162	C00416	LMGP10010962	14057128	-	-	-	ko00561,ko00564,ko01100,ko01110,ko04070
Lipid-B-N-0476	PA(18:2_20:0)	磷脂酸_PA(18:2_20:0)	GP	甘油磷脂类	PA	磷脂酸	38	2	727.527782	728.535607	[M-H]-	C41H77O8P	N/A	N/A	N/A	N/A	N/A	N/A	N/A	N/A	N/A	0.0570052961	0.045914787	0.0560598504	N/A	N/A	N/A	N/A	N/A	N/A	0.0277	0.0326	0.028	0.0234	C00416	LMGP10010198	52928791	-	-	-	ko00561,ko00564,ko01100,ko01110,ko04070
Lipid-B-N-0479	PA(18:3_16:0)	磷脂酸_PA(18:3_16:0)	GP	甘油磷脂类	PA	磷脂酸	34	3	669.449532	670.457357	[M-H]-	C37H67O8P	0.0338446788	0.0309615385	0.0384810127	0.0298319328	0.0196419932	0.0238301978	0.0231468197	0.0236411609	0.024024961	0.112662494	0.105263158	0.111720698	0.0271428571	0.0295478444	0.0339483395	0.0217412691	0.0238277512	0.0212244898	0.0858	0.0928	0.0992	0.0843	C00416	-	-	-	-	-	ko00561,ko00564,ko01100,ko01110,ko04070
Lipid-B-N-0480	PA(18:2_18:1)	磷脂酸_PA(18:2_18:1)	GP	甘油磷脂类	PA	磷脂酸	36	3	697.480832	698.488657	[M-H]-	C39H71O8P	0.445829338	0.431730769	0.432405063	0.368697479	0.302854378	0.310660878	0.274509804	0.289182058	0.289131565	1.07847857	1.04260652	1.15710723	0.42244898	0.426919033	0.454401687	0.316773242	0.290909091	0.28877551	0.683	0.721	0.721	0.812	C00416	LMGP10010216	52928809	-	-	-	ko00561,ko00564,ko01100,ko01110,ko04070
Lipid-B-N-0485	PA(18:1_18:3)	磷脂酸_PA(18:1_18:3)	GP	甘油磷脂类	PA	磷脂酸	36	4	695.465182	696.473007	[M-H]-	C39H69O8P	0.0404602109	0.0396153846	0.04	0.0339285714	0.0309627479	0.0271104679	0.0261119082	0.0263852243	0.029849194	0.155031295	0.168421053	0.181546135	0.0390816327	0.0312302839	0.0415392725	0.0278406296	0.0277511962	0.0240816327	0.0935	0.0982	0.11	0.105	C00416	LMGP10010957	46891867	-	-	-	ko00561,ko00564,ko01100,ko01110,ko04070
Lipid-B-N-0489	PA(18:2_18:3)	磷脂酸_PA(18:2_18:3)	GP	甘油磷脂类	PA	磷脂酸	36	5	693.449532	694.457357	[M-H]-	C39H67O8P	0.00800575264	0.008	0.00815189873	0.00651260504	0.0059313014	0.00338639653	0.0074796748	0.00707124011	0.00578263131	0.0328358209	0.0352882206	0.0380049875	0.00702040816	0.00552050473	0.00878228782	0.00622725037	0.00553110048	0.00313265306	0.0376	0.035	0.04	0.0458	C00416	LMGP10010624	52929217	-	-	-	ko00561,ko00564,ko01100,ko01110,ko04070
Lipid-B-N-0462	PA(16:0_15:0)	磷脂酸_PA(16:0_15:0)	GP	甘油磷脂类	PA	磷脂酸	31	0	633.449532	634.457357	[M-H]-	C34H67O8P	0.0890699904	0.0620192308	0.08	0.0573529412	0.0626995646	0.0781476122	0.0571975132	0.0706068602	0.064274571	0.0937891189	0.0812030075	0.0856857855	0.0782653061	0.060042061	0.0747496046	0.0712247909	0.0583732057	0.0545918367	0.0549	0.0557	0.0841	0.0592	C00416	LMGP10010912	52929502	-	-	-	ko00561,ko00564,ko01100,ko01110,ko04070
Lipid-B-N-0465	PA(18:0_18:0)	磷脂酸_PA(18:0_18:0)	GP	甘油磷脂类	PA	磷脂酸	36	0	703.527782	704.535607	[M-H]-	C39H77O8P	0.0431447747	0.0453846154	0.049164557	0.0441176471	0.0377842284	0.0371924747	0.0803443329	0.0828496042	0.0811232449	0.0479056331	0.0460150376	0.0523690773	0.0384693878	0.040168244	0.0384290986	0.0506640433	0.0550239234	0.0566326531	0.0499	0.04965	0.061	0.063	C00416	LMGP10010028	447938	-	-	-	ko00561,ko00564,ko01100,ko01110,ko04070
Lipid-B-N-0468	PA(16:0_18:1)	磷脂酸_PA(16:0_18:1)	GP	甘油磷脂类	PA	磷脂酸	34	1	673.480832	674.488657	[M-H]-	C37H71O8P	17.5455417	17.6923077	18.1265823	17.9621849	15.2878568	14.8576942	28.8857006	30.3957784	30.0572023	19.0659605	19.3483709	21.0473815	16.4285714	15.8780231	17.3958882	24.3974422	24.784689	23.2653061	18.1	18.8	18.5	19.8	C00416	LMGP10010007	9547158	-	-	-	ko00561,ko00564,ko01100,ko01110,ko04070
Lipid-B-N-0113	PC(14:0_18:1)	磷脂酰胆碱_PC(14:0_18:1)	GP	甘油磷脂类	PC	磷脂酰胆碱	32	1	776.544161	731.546506	[M+H]+	C40H78NO8P	10.6423778	13.6538462	14.8860759	13.1302521	10.546686	11.384467	8.7422286	10.0580475	10.9204368	16.0808859	15.6390977	21.3466334	12.8571429	13.2492114	12.2298366	9.31628136	10.0478469	8.29591837	10.5	10.1	12.8	10.6	C00157	LMGP01010490	24778618	-	-	-	ko00564,ko00590,ko00591,ko00592,ko01100,ko01110
Lipid-B-N-0105	PC(18:0_14:0)	磷脂酰胆碱_PC(18:0_14:0)	GP	甘油磷脂类	PC	磷脂酰胆碱	32	0	778.559811	733.562156	[M+H]+	C40H80NO8P	2.17641419	1.90384615	2.25822785	2.36344538	1.85776488	1.83309214	1.75992348	1.85751979	2.12168487	2.04140587	1.94486216	2.10473815	2.51020408	2.20820189	2.2245651	1.90850959	1.6937799	1.90816327	1.67	1.82	1.71	1.65	C00157	LMGP01010739	3082163	-	-	-	ko00564,ko00590,ko00591,ko00592,ko01100,ko01110
Lipid-B-N-0115	PC(16:0_18:1)	磷脂酰胆碱_PC(16:0_18:1)	GP	甘油磷脂类	PC	磷脂酰胆碱	34	1	804.575461	759.577806	[M+H]+	C42H82NO8P	0.796740173	0.836538462	0.852658228	0.740546218	0.824383164	0.564399421	1.70253467	1.5408971	1.42485699	0.796340876	0.956390977	0.98553616	0.73877551	0.746582545	0.76331049	0.746679784	1.24401914	0.739795918	0.711	0.758	0.853	0.873	C00157	LMGP01010005	5497103	-	-	-	ko00564,ko00590,ko00591,ko00592,ko01100,ko01110
Lipid-B-N-0201	PE(16:1_16:0)	磷脂酰乙醇胺_PE(16:1_16:0)	GP	甘油磷脂类	PE	磷脂酰乙醇胺	32	1	688.491732	689.499556	[M-H]-	C37H72NO8P	0.116970278	0.0971153846	0.104303797	0.207983193	0.194484761	0.136034732	N/A	N/A	N/A	0.832932114	0.819047619	1.10723192	0.716326531	0.670872766	0.57459146	N/A	N/A	N/A	0.247	0.2	0.231	0.314	C00350	LMGP02010520	52924223	-	-	-	ko00563,ko00564,ko01100,ko01110,ko04136
Lipid-B-N-0220	PE(18:1_18:1)	磷脂酰乙醇胺_PE(18:1_18:1)	GP	甘油磷脂类	PE	磷脂酰乙醇胺	36	2	742.538683	743.546506	[M-H]-	C41H78NO8P	0.0280441035	0.0244711538	0.0511392405	0.0473214286	0.0205611998	0.01644959	0.0418938307	0.0337730871	0.0230369215	0.0818488204	0.0666666667	0.0912718204	0.0410714286	0.0370662461	0.0316816025	0.0151500246	0.0361722488	0.0236734694	0.02935	0.03515	0.03905	0.0595	C00350	LMGP02010039	9546744	-	-	-	ko00563,ko00564,ko01100,ko01110,ko04136
Lipid-B-N-0195	PE(16:0_16:0)	磷脂酰乙醇胺_PE(16:0_16:0)	GP	甘油磷脂类	PE	磷脂酰乙醇胺	32	0	690.507383	691.515206	[M-H]-	C37H74NO8P	N/A	N/A	0.0144303797	0.0111869748	N/A	N/A	N/A	N/A	0.0120124805	0.0558497833	0.0521303258	0.0588528678	0.0365306122	0.0248159832	0.031839747	N/A	N/A	N/A	0.0306	0.02355	0.02045	0.03185	C00350	LMGP02010037	445468	-	-	-	ko00563,ko00564,ko01100,ko01110,ko04136
Lipid-B-N-0194	PE(16:0_14:0)	磷脂酰乙醇胺_PE(16:0_14:0)	GP	甘油磷脂类	PE	磷脂酰乙醇胺	30	0	662.476082	663.483906	[M-H]-	C35H70NO8P	0.0116970278	0.0374038462	N/A	0.0366596639	0.0375423319	N/A	N/A	N/A	0.0327613105	0.267693789	0.172431078	0.223441397	0.165306122	0.113564669	0.120189773	N/A	N/A	N/A	0.0827	0.0817	0.101	0.107	C00350	LMGP02010297	446670	-	-	-	ko00563,ko00564,ko01100,ko01110,ko04136
Lipid-B-N-0203	PE(16:0_18:1)	磷脂酰乙醇胺_PE(16:0_18:1)	GP	甘油磷脂类	PE	磷脂酰乙醇胺	34	1	716.523033	717.530856	[M-H]-	C39H76NO8P	0.209971237	0.2125	0.215696203	0.205882353	0.197387518	0.197780994	0.351984696	0.293403694	0.315132605	0.69523351	0.79197995	0.997506234	0.455102041	0.350157729	0.417501318	0.12690605	0.164593301	0.152040816	0.449	0.431	0.425	0.466	C00350	LMGP02010009	5283496	-	-	-	ko00563,ko00564,ko01100,ko01110,ko04136
Lipid-B-N-0218	PE(18:2_16:0)	磷脂酰乙醇胺_PE(18:2_16:0)	GP	甘油磷脂类	PE	磷脂酰乙醇胺	34	2	714.507383	715.515206	[M-H]-	C39H74NO8P	0.0633748802	0.0572115385	0.056	0.0505252101	0.0507982583	0.0423540762	0.0456241033	0.0793667546	0.0553302132	0.219547424	0.229573935	0.329177057	0.101530612	0.0772870662	0.111755403	N/A	N/A	N/A	0.162	0.16	0.146	0.158	C00350	LMGP02011194	52924895	-	-	-	ko00563,ko00564,ko01100,ko01110,ko04136
Lipid-B-N-0291	PG(18:0_16:0)	磷脂酰甘油_PG(18:0_16:0)	GP	甘油磷脂类	PG	磷脂酰甘油	34	0	749.541089	750.541087	[M-H]-	C40H79O10P	0.194630872	0.174038462	0.170126582	0.18592437	0.191582003	0.109985528	0.581539933	0.455936675	0.534581383	0.103996148	0.117293233	0.165586035	0.165306122	0.136698212	0.18028466	0.128873586	0.100478469	0.12244898	0.225	0.222	0.207	0.177	-	LMGP04010888	52927153	-	-	-	-
Lipid-B-N-0294	PG(18:1_14:0)	磷脂酰甘油_PG(18:1_14:0)	GP	甘油磷脂类	PG	磷脂酰甘油	32	1	719.494139	720.494137	[M-H]-	C38H73O10P	0.0592521572	0.0897115385	0.134683544	0.243697479	0.143202709	0.109985528	0.352941176	0.234300792	0.263130525	N/A	N/A	N/A	0.109183673	0.118822292	0.127569847	0.27643876	0.216267943	0.291836735	0.131	0.122	0.229	0.184	-	LMGP04010882	52927147	-	-	-	-
Lipid-B-N-0296	PG(16:0_18:1)	磷脂酰甘油_PG(16:0_18:1)	GP	甘油磷脂类	PG	磷脂酰甘油	34	1	747.525439	748.525437	[M-H]-	C40H77O10P	1.3135187	1.22115385	1.0835443	1.21848739	1.22883406	0.935841775	1.91296031	1.82585752	1.66406656	1.8199326	2.07518797	1.88528678	1.66326531	1.73501577	1.37058513	1.20019675	1.31100478	1.10204082	1.19	1.19	1.41	1.33	-	LMGP04010002	5283509	-	-	-	-
Lipid-B-N-0299	PG(18:0_18:1)	磷脂酰甘油_PG(18:0_18:1)	GP	甘油磷脂类	PG	磷脂酰甘油	36	1	775.556739	776.556737	[M-H]-	C42H81O10P	1.79290508	1.08653846	1.16455696	1.04726891	1.19013062	1.05161602	1.37733142	2.12137203	1.71606864	0.859894078	1.12280702	1.60598504	1.23469388	1.33543638	1.49710069	1.42646335	1.23444976	1.97959184	1.72	1.5	1.52	1.16	-	LMGP04010037	24779551	-	-	-	-
Lipid-B-N-0304	PG(18:2_16:0)	磷脂酰甘油_PG(18:2_16:0)	GP	甘油磷脂类	PG	磷脂酰甘油	34	2	745.509789	746.509787	[M-H]-	C40H75O10P	0.132310642	0.128846154	0.162025316	0.206932773	0.224479923	0.0984081042	0.204686753	0.161477573	0.140405616	0.350505537	0.366917293	0.395012469	0.271428571	0.186119874	0.128624143	0.110181997	0.266028708	0.132653061	0.277	0.119	0.256	0.214	-	LMGP04010877	52927142	-	-	-	-
Lipid-B-N-0306	PG(18:1_18:1)	磷脂酰甘油_PG(18:1_18:1)	GP	甘油磷脂类	PG	磷脂酰甘油	36	2	773.541089	774.541087	[M-H]-	C42H79O10P	0.085810163	0.0692307692	0.0592405063	0.0470588235	0.0320754717	0.0670525808	0.0506934481	0.0336675462	0.0280811232	0.0943668753	0.0922305764	N/A	0.0678571429	0.0720294427	0.0685292567	0.0470732907	0.0085645933	0.0186734694	0.065	0.056	0.094	0.0715	-	LMGP04010033	9547127	-	-	-	-
Lipid-B-N-0309	PG(20:1_18:1)	磷脂酰甘油_PG(20:1_18:1)	GP	甘油磷脂类	PG	磷脂酰甘油	38	2	801.572389	802.572387	[M-H]-	C44H83O10P	0.090316395	0.0735576923	0.0891139241	0.165966387	0.128688921	0.138929088	0.299378288	0.37994723	0.427457098	0.10688493	0.114285714	0.102743142	0.178571429	0.175604627	0.17185029	0.387604525	0.345454545	0.401020408	0.344	0.369	0.413	0.414	-	LMGP04010540	52926805	-	-	-	-
Lipid-B-N-0289	PG(16:0_16:0)	磷脂酰甘油_PG(16:0_16:0)	GP	甘油磷脂类	PG	磷脂酰甘油	32	0	721.509789	722.509787	[M-H]-	C38H75O10P	2.03739214	1.61057692	2.02025316	2.01155462	1.76584422	1.41823444	4.17981827	3.76781003	3.64014561	2.35435725	2.40100251	2.67331671	1.73979592	1.90325973	1.83447549	1.73143138	1.89952153	2.01530612	2.505	2.185	2.48	2.02	-	LMGP04010986	446440	-	-	-	-
Lipid-B-N-0384	PI(18:1_18:3)	磷脂酰肌醇_PI(18:1_18:3)	GP	甘油磷脂类	PI	磷脂酰肌醇	36	4	857.525834	858.525832	[M-H]-	C45H79O13P	0.429530201	0.301538462	0.119493671	0.30210084	0.289114659	0.377038109	N/A	N/A	N/A	0.392874338	0.645614035	0.594513716	0.158367347	0.251104101	0.315867159	0.199114609	0.19138756	0.305306122	0.448	0.2328	0.346	0.234	-	-	-	-	-	-	-
Lipid-B-N-0382	PI(18:2_18:2)	磷脂酰肌醇_PI(18:2_18:2)	GP	甘油磷脂类	PI	磷脂酰肌醇	36	4	857.525834	858.525832	[M-H]-	C45H79O13P	0.142857143	0.0571153846	0.0836455696	0.0781512605	0.129269473	0.0847081524	N/A	N/A	N/A	0.189504092	0.244611529	0.287281796	0.101428571	0.0786540484	0.118924618	N/A	N/A	N/A	0.1472	0.1032	0.1754	0.1546	-	LMGP06010927	52928380	-	-	-	-
Lipid-B-N-0374	PI(18:1_18:2)	磷脂酰肌醇_PI(18:1_18:2)	GP	甘油磷脂类	PI	磷脂酰肌醇	36	3	859.541484	860.541482	[M-H]-	C45H81O13P	0.859060403	0.369615385	0.522531646	0.567226891	0.646347363	0.605885191	0.470588235	0.308601583	0.26375455	1.7602311	1.78045113	1.97506234	0.530612245	0.593059937	0.801265156	0.59419577	0.8	0.52244898	0.748	0.668	0.792	0.548	-	LMGP06010931	52928384	-	-	-	-
Lipid-B-N-0372	PI(18:3_16:0)	磷脂酰肌醇_PI(18:3_16:0)	GP	甘油磷脂类	PI	磷脂酰肌醇	34	3	831.510184	832.510182	[M-H]-	C43H77O13P	2.9261745	2.38076923	2.29670886	2.26890756	1.86937591	2.43125904	1.43854615	1.3298153	1.69318773	7.43379875	8.86215539	10.1745636	2.49795918	2.81808623	3.79546653	2.0855878	1.68038278	2.36326531	3.972	3.464	3.672	3.164	-	LMGP06010340	52927793	-	-	-	-
Lipid-B-N-0371	PI(18:2_16:1)	磷脂酰肌醇_PI(18:2_16:1)	GP	甘油磷脂类	PI	磷脂酰肌醇	34	3	831.510184	832.510182	[M-H]-	C43H77O13P	0.0452540748	0.182692308	0.170126582	N/A	N/A	N/A	N/A	N/A	N/A	0.202599904	0.209323308	0.251770574	N/A	N/A	N/A	N/A	N/A	N/A	0.3576	0.3016	0.524	0.3148	-	LMGP06010314	52927767	-	-	-	-
Lipid-B-N-0364	PI(18:1_18:1)	磷脂酰肌醇_PI(18:1_18:1)	GP	甘油磷脂类	PI	磷脂酰肌醇	36	2	861.557134	862.557132	[M-H]-	C45H83O13P	2.26270374	1.94230769	1.92405063	2.31092437	2.28350266	2.35407622	1.53228121	1.64854881	1.53094124	3.71689937	4.13032581	4.44887781	2.93877551	2.96529968	3.41591987	3.03000492	2.5645933	2.55102041	1.798	1.65	1.602	1.924	-	-	-	-	-	-	-
Lipid-B-N-0363	PI(18:0_18:2)	磷脂酰肌醇_PI(18:0_18:2)	GP	甘油磷脂类	PI	磷脂酰肌醇	36	2	861.557134	862.557132	[M-H]-	C45H83O13P	0.218600192	0.311538462	0.210227848	0.212184874	0.13081761	0.145875543	0.0834050693	0.117361478	0.227977119	0.383245065	0.369724311	0.454862843	0.233877551	0.178338591	0.351291513	0.129857354	0.156555024	0.244489796	0.278	0.2084	0.3084	0.1804	-	LMGP06010956	52928409	-	-	-	-
Lipid-B-N-0361	PI(17:1_18:1)	磷脂酰肌醇_PI(17:1_18:1)	GP	甘油磷脂类	PI	磷脂酰肌醇	35	2	847.533658	848.541482	[M-H]-	C44H81O13P	0.571428571	0.984615385	0.83443038	1.22689076	0.944363812	0.910757356	0.906743185	0.747229551	1.13572543	0.616273471	0.810025063	1.15311721	0.897959184	0.925341746	1.05007907	0.979832759	0.845933014	0.771428571	1.128	0.928	0.988	0.912	-	LMGP06010227	-	-	-	-	-
Lipid-B-N-0351	PI(18:0_18:1)	磷脂酰肌醇_PI(18:0_18:1)	GP	甘油磷脂类	PI	磷脂酰肌醇	36	1	863.572784	864.572782	[M-H]-	C45H85O13P	0.816874401	0.580769231	0.54278481	0.504201681	0.843734881	0.77568741	0.547106648	0.591029024	0.653146126	0.71641791	0.846115288	0.913715711	0.73877551	0.849631966	0.995255667	0.716182981	0.516746411	0.624489796	0.564	0.464	0.468	0.492	-	LMGP06010957	52928410	-	-	-	-
Lipid-B-N-0348	PI(16:0_18:1)	磷脂酰肌醇_PI(16:0_18:1)	GP	甘油磷脂类	PI	磷脂酰肌醇	34	1	835.541484	836.541482	[M-H]-	C43H81O13P	53.6912752	38.8461538	47.3924051	53.3613445	50.7014998	53.2561505	42.8503109	38.0791557	41.2688508	64.7087145	76.1904762	82.9925187	58.3673469	61.829653	71.270427	59.0260698	53.2057416	51.4285714	41.2	37.96	43.6	38.64	-	LMGP06010001	5771758	-	-	-	-
Lipid-B-N-0342	PI(16:0_20:0)	磷脂酰肌醇_PI(16:0_20:0)	GP	甘油磷脂类	PI	磷脂酰肌醇	36	0	865.588434	866.588432	[M-H]-	C45H87O13P	0.81303931	0.719230769	0.627848101	0.995798319	0.866956942	0.725518572	0.566236251	0.612137203	0.619864795	0.504573905	0.781954887	0.702244389	0.795918367	0.660357518	0.792830785	0.857845548	0.551196172	0.67755102	0.72	0.724	0.84	0.668	-	LMGP06010942	52928395	-	-	-	-
Lipid-B-N-0341	PI(16:0_18:0)	磷脂酰肌醇_PI(16:0_18:0)	GP	甘油磷脂类	PI	磷脂酰肌醇	34	0	837.557134	838.557132	[M-H]-	C43H83O13P	3.95014382	3.25	3.22835443	4.03781513	3.9864538	3.50795948	3.03778097	2.82427441	2.57098284	5.35387578	6.01503759	6.06483791	4.12244898	4.45846477	5.27148129	4.91883915	3.33014354	3.71836735	3.392	3.144	3.352	2.296	-	LMGP06010878	52928331	-	-	-	-
Lipid-B-N-0340	PI(16:0_16:0)	磷脂酰肌醇_PI(16:0_16:0)	GP	甘油磷脂类	PI	磷脂酰肌醇	32	0	809.518007	810.525832	[M-H]-	C41H79O13P	0.655800575	0.742307692	0.787848101	0.987394958	0.944363812	0.966714906	0.692491631	0.643799472	0.613624545	0.912855079	1.16892231	1.03740648	0.644897959	1.03890641	1.17870322	0.688637482	0.771291866	0.669387755	1.098	1.082	1.184	0.844	-	-	-	-	-	-	-
Lipid-B-N-0359	PI(18:2_16:0)	磷脂酰肌醇_PI(18:2_16:0)	GP	甘油磷脂类	PI	磷脂酰肌醇	34	2	833.525834	834.525832	[M-H]-	C43H79O13P	11.5052733	9.96153846	11.6658228	8.23529412	9.6371553	9.22334781	6.00669536	5.65699208	6.32345294	22.8406355	23.8997494	24.4189526	10.7346939	11.1041009	13.1576173	7.83079193	7.54066986	7.51020408	12.44	12.28	11.44	10.6	-	LMGP06010847	52928300	-	-	-	-
Lipid-B-N-0523	PMeOH(20:2_22:5)	磷脂酰甲醇_PMeOH(20:2_22:5)	GP	甘油磷脂类	PMeOH	磷脂酰甲醇	42	7	787.5245	788.535607	[M-H]-	C46H77O8P	0.00493767977	0.00511538462	0.00598481013	0.00741596639	0.0075955491	0.00671490593	0.00604495457	0.00580474934	0.00501300052	0.00834857968	0.0101253133	0.00842892768	0.00783673469	0.00670872766	0.00945703743	0.00649286768	0.00636363636	0.0057244898	0.00843	0.0066	0.00603	0.00564	-	-	-	-	-	-	-
Lipid-B-N-0522	PMeOH(20:2_20:5)	磷脂酰甲醇_PMeOH(20:2_20:5)	GP	甘油磷脂类	PMeOH	磷脂酰甲醇	40	7	759.4929	760.504307	[M-H]-	C44H73O8P	0.0166826462	0.0207692308	0.0115443038	0.0136554622	0.0186744074	0.0126386879	0.0182687709	0.0173087071	0.0196567863	0.0168512277	0.0183458647	0.0189526185	0.0146938776	0.0185068349	0.0151818661	0.0137727496	0.0120574163	0.0152040816	0.0171	0.0206	0.0177	0.0232	-	-	-	-	-	-	-
Lipid-B-N-0506	PMeOH(14:0_16:0)	磷脂酰甲醇_PMeOH(14:0_16:0)	GP	甘油磷脂类	PMeOH	磷脂酰甲醇	30	0	633.4456	634.457357	[M-H]-	C34H67O8P	0.0103547459	0.0126923077	0.0157974684	0.018592437	0.0102564103	0.0167872648	0.0130081301	0.0120316623	0.0146645866	0.0113625421	0.0153383459	0.0167581047	0.0119387755	0.0137749737	0.0108592514	0.0128873586	0.0159808612	0.0125510204	0.0152	0.0123	0.0161	0.0167	-	-	-	-	-	-	-
Lipid-B-N-0427	PS(18:0_18:2)	磷脂酰丝氨酸_PS(18:0_18:2)	GP	甘油磷脂类	PS	磷脂酰丝氨酸	36	2	786.528511	787.536336	[M-H]-	C42H78NO10P	3.60977948	3.51442308	3.96962025	2.87289916	3.16400581	3.3092137	4.43328551	2.90765172	2.2100884	3.58690419	5.26315789	4.75810474	4.54081633	4.6424816	4.37532947	4.15150025	3.11004785	3.6122449	3.905	3.525	3.295	2.895	C02737	LMGP03010031	9547091	-	-	-	ko00260,ko00564,ko01100,ko01110
Lipid-B-N-0429	PS(18:1_20:1)	磷脂酰丝氨酸_PS(18:1_20:1)	GP	甘油磷脂类	PS	磷脂酰丝氨酸	38	2	814.559811	815.567636	[M-H]-	C44H82NO10P	2.58868648	1.64423077	2.96202532	2.56302521	1.52394775	2.60009648	4.65805835	4.2005277	3.91575663	3.39431873	3.44862155	2.96259352	2.4744898	2.23449001	2.98892989	2.79390064	3.55980861	1.94897959	3.53	3.205	4.015	2.75	C02737	LMGP03010956	52926063	-	-	-	ko00260,ko00564,ko01100,ko01110
Lipid-B-N-0420	PS(18:1_19:0)	磷脂酰丝氨酸_PS(18:1_19:0)	GP	甘油磷脂类	PS	磷脂酰丝氨酸	37	1	802.559811	803.567636	[M-H]-	C43H82NO10P	52.7325024	58.1730769	57.2151899	47.7941176	54.6686018	53.5455861	39.4069823	30.7651715	30.1612064	64.516129	70.1754386	69.3266833	70.4081633	50.3154574	59.0405904	49.0408264	43.5885167	37.3469388	39.2	33.7	37.05	30.15	C02737	LMGP03010332	52925442	-	-	-	ko00260,ko00564,ko01100,ko01110
Lipid-B-P-0008	SPH(d18:2)	鞘氨醇_SPH(d18:2)	SP	鞘脂类	SPH	鞘氨醇	18	2	298.274604	297.266779	[M+H]+	C18H35NO2	0.0291466922	0.0269230769	0.0392911392	0.0262605042	0.0379293662	0.0434153401	0.105404113	0.123693931	0.115652626	0.0315840154	0.0270676692	0.0335162095	0.0146326531	0.0225026288	0.0199261993	0.0238071815	0.0252631579	0.0279591837	0.149	0.1608	0.1716	0.1426	C00836	LMSP01080010	11220228	-	-	-	ko00600,ko01100
Lipid-B-P-0007	SPH(d18:1)	鞘氨醇_SPH(d18:1)	SP	鞘脂类	SPH	鞘氨醇	18	1	300.290254	299.282429	[M+H]+	C18H37NO2	0.0132885906	0.0136346154	0.0151696203	0.0124789916	0.0137784228	0.0154944525	0.016145385	0.014944591	0.0195735829	0.0225324988	0.0248621554	0.0209476309	0.0193265306	0.0149737119	0.0157933579	N/A	N/A	N/A	0.0278	0.0256	0.0332	0.023	C00836	LMSP01010001	5280335	-	-	-	ko00600,ko01100
Lipid-B-P-0006	SPH(d16:1)	鞘氨醇_SPH(d16:1)	SP	鞘脂类	SPH	鞘氨醇	16	1	272.258954	271.251129	[M+H]+	C16H33NO2	4.29530201	4.46153846	3.40253165	2.94117647	2.86405418	2.70139894	2.58249641	2.68073879	2.87051482	3.31246991	3.64912281	3.81047382	3.89795918	4.50052576	4.2804428	3.93507132	3.36842105	3.89795918	2.98	3.18	3.32	3.2	C00836	LMSP01040008	14767871	-	-	-	ko00600,ko01100
Lipid-B-P-0005	SPH(d18:0)	鞘氨醇_SPH(d18:0)	SP	鞘脂类	SPH	鞘氨醇	18	0	302.305904	301.298079	[M+H]+	C18H39NO2	N/A	N/A	N/A	N/A	N/A	N/A	0.00879961741	0.00939313984	0.0123348934	N/A	N/A	N/A	N/A	N/A	N/A	N/A	N/A	N/A	0.0632	0.0624	0.0552	0.05	C00836	LMSP01020001	91486	-	-	-	ko00600,ko01100
Lipid-B-P-0003	PhytoSph(d16:2)	鞘氨醇_PhytoSph(d16:2)	SP	鞘脂类	SPH	鞘氨醇	16	2	286.238219	285.230394	[M+H]+	C16H31NO3	0.00195589645	0.00230769231	0.00143189873	0.00187184874	0.00154233188	0.00178485287	0.00277379244	0.00316622691	0.00332813313	0.00101492537	0.00146365915	0.00117705736	0.00157142857	0.00243953733	0.00157511861	0.00226266601	0.00210526316	0.00240816327	0.0034	0.00444	0.0044	0.0041	C00836	-	-	-	-	-	ko00600,ko01100
Lipid-B-P-0002	PhytoSph(d18:1)	鞘氨醇_PhytoSph(d18:1)	SP	鞘脂类	SPH	鞘氨醇	18	1	316.285169	315.277344	[M+H]+	C18H37NO3	0.0228187919	0.0336538462	0.025721519	0.0300420168	0.0253507499	0.028750603	0.0296508847	0.0272295515	0.0309932397	0.0414058739	0.0463157895	0.0532668329	0.0226530612	0.0279705573	0.0259356879	0.0218396458	0.0216267943	0.0198979592	0.0292	0.0408	0.0396	0.0384	C00836	LMSP01030002	14757418	-	-	-	ko00600,ko01100
Lipid-B-P-0001	PhytoSph(d18:0)	鞘氨醇_PhytoSph(d18:0)	SP	鞘脂类	SPH	鞘氨醇	18	0	318.300819	317.292994	[M+H]+	C18H39NO3	0.0245445829	0.0236538462	0.018835443	0.0202521008	0.0174939526	0.0235407622	0.0346245815	0.0339841689	0.0374414977	0.0419836302	0.0441102757	0.0538653367	0.0194897959	0.0288117771	0.0290985767	0.0287260207	0.0290909091	0.0253061224	0.0408	0.0466	0.048	0.0534	C00836	LMSP01030001	122121	-	-	-	ko00600,ko01100
Lipid-B-P-1116	SQDG(16:0_16:0)	硫代甘油糖脂_SQDG(16:0_16:0)	GL	甘油脂类	SQDG	硫代甘油糖脂	32	0	812.55731	794.5214	[M+NH4]+	C41H78O12S	2.64621285	4.04807692	2.38987342	1.74369748	1.30624093	1.75590931	3.51028216	4.04221636	3.36973479	1.63697641	2.14536341	1.48628429	0.821428571	4.99474238	2.06642066	6.19773733	1.1291866	2.96938776	7.35	7.65	5.77	6.92	-	LMGL05010004	42607399	-	-	-	-
Lipid-B-P-1141	SQDG(18:2_18:2)	硫代甘油糖脂_SQDG(18:2_18:2)	GL	甘油脂类	SQDG	硫代甘油糖脂	36	4	860.5555	842.5214	[M+NH4]+	C45H78O12S	0.0719079578	0.075	0.0419240506	0.024894958	0.016642477	0.0251808973	0.00858919177	0.0136147757	0.00887155486	0.146364949	0.172431078	0.112718204	0.0264285714	0.160883281	0.0556668424	0.0686669946	0.0107177033	0.0243877551	0.0707	0.0543	0.0549	0.0666	-	-	-	-	-	-	-
Lipid-B-P-1140	SQDG(18:1_18:3)	硫代甘油糖脂_SQDG(18:1_18:3)	GL	甘油脂类	SQDG	硫代甘油糖脂	36	4	860.5509	842.5214	[M+NH4]+	C45H78O12S	0.264621285	0.246153846	0.164860759	0.0840336134	0.0621190131	0.0810419682	0.0612147298	0.0578364116	0.031201248	0.616273471	0.731829574	0.420947631	0.0934693878	0.65404837	0.305745915	0.279390064	0.0711961722	0.151428571	0.26	0.284	0.246	0.306	-	-	-	-	-	-	-
Lipid-B-P-1115	SQDG(14:0_16:0)	硫代甘油糖脂_SQDG(14:0_16:0)	GL	甘油脂类	SQDG	硫代甘油糖脂	30	0	784.5226	766.4901	[M+NH4]+	C39H74O12S	0.109683605	0.130769231	0.0797974684	0.0363445378	0.035413643	0.0339604438	0.0629363941	0.0700791557	0.0659386375	0.107270101	0.140952381	0.105336658	0.0328571429	0.256572029	0.0813916711	0.31283817	0.0449760766	0.0693877551	0.1638	0.214	0.1384	0.1616	-	LMGL05010005	42607401	-	-	-	-
Lipid-B-P-1135	SQDG(16:0_18:3)	硫代甘油糖脂_SQDG(16:0_18:3)	GL	甘油脂类	SQDG	硫代甘油糖脂	34	3	834.54059	816.50575	[M+NH4]+	C43H76O12S	0.237775647	0.303846154	0.144202532	0.0970588235	0.0785679729	0.0987940183	0.0675274988	0.0683905013	0.0499219969	0.54886856	0.723809524	0.367082294	0.0889795918	0.513144059	0.276225619	0.356123955	0.0713875598	0.188163265	0.306	0.266	0.246	0.288	-	-	-	-	-	-	-
Lipid-B-P-1129	SQDG(18:1_18:1)	硫代甘油糖脂_SQDG(18:1_18:1)	GL	甘油脂类	SQDG	硫代甘油糖脂	36	2	864.5858	846.5527	[M+NH4]+	C45H82O12S	4.7075743	6.54807692	3.25063291	2.42647059	2.28350266	2.36372407	1.8555715	1.75197889	1.40405616	5.7390467	6.88721805	4.77805486	2.15306122	13.5646688	6.06220348	9.59173635	2.13397129	5.02040816	3.8	3.58	3.14	4.17	-	-	-	-	-	-	-
Lipid-B-P-1128	SQDG(16:0_18:2)	硫代甘油糖脂_SQDG(16:0_18:2)	GL	甘油脂类	SQDG	硫代甘油糖脂	34	2	836.55658	818.5214	[M+NH4]+	C43H78O12S	0.86864813	1.375	0.662278481	0.445378151	0.350266086	0.382054993	0.283118125	0.306068602	0.189911596	1.35580164	1.3273183	1.14513716	0.330612245	1.93480547	0.999472852	1.406788	0.36937799	0.779591837	1.46	1.22	1.148	1.348	-	-	-	-	-	-	-
Lipid-B-P-1122	SQDG(16:0_18:1)	硫代甘油糖脂_SQDG(16:0_18:1)	GL	甘油脂类	SQDG	硫代甘油糖脂	34	1	838.5705	820.53705	[M+NH4]+	C43H80O12S	17.2003835	27.3076923	14.3392405	9.55882353	9.59845186	10.3232031	10.4065041	10.469657	8.46593864	17.8911892	21.2531328	14.2244389	7.51020408	47.9495268	17.7121771	39.7442204	9.70334928	22.8571429	20.6	18.96	15.52	17.54	-	-	-	-	-	-	-
Lipid-B-P-1121	SQDG(16:0_17:1)	硫代甘油糖脂_SQDG(16:0_17:1)	GL	甘油脂类	SQDG	硫代甘油糖脂	33	1	824.556	806.5214	[M+NH4]+	C42H78O12S	0.0818791946	0.15	0.0498227848	0.0342436975	0.0381228834	0.040328027	0.0434241989	0.0493931398	0.0328653146	0.062397689	0.0330827068	0.0498753117	0.0157142857	0.21661409	0.106273063	0.26758485	0.0375119617	0.120408163	0.0596	0.058	0.0654	0.0778	-	-	-	-	-	-	-
Lipid-B-P-1120	SQDG(16:0_16:1)	硫代甘油糖脂_SQDG(16:0_16:1)	GL	甘油脂类	SQDG	硫代甘油糖脂	32	1	810.5419	792.50575	[M+NH4]+	C41H76O12S	0.183700863	0.263461538	0.146227848	0.0739495798	0.0735365264	0.105354559	0.10310856	0.117150396	0.0886115445	0.16119403	0.194486216	0.119900249	0.0689795918	0.36382755	0.170374275	0.501721594	0.110239234	0.27755102	0.1862	0.21	0.246	0.202	-	LMGL05010006	42607403	-	-	-	-
Lipid-B-P-1136	SQDG(18:1_18:2)	硫代甘油糖脂_SQDG(18:1_18:2)	GL	甘油脂类	SQDG	硫代甘油糖脂	36	3	862.5653	844.53705	[M+NH4]+	C45H80O12S	1.12943432	1.53461538	0.957974684	0.56092437	0.445089502	0.468885673	0.212338594	0.221635884	0.160582423	2.15695715	2.36591479	1.75760599	0.463265306	3.51209253	1.40432261	1.61534678	0.338755981	0.816326531	1.332	1.014	1.038	1.058	-	-	-	-	-	-	-
Lipid-B-P-0734	TG(20:0_18:2_18:2)	甘油三酯_TG(20:0_18:2_18:2)	GL	甘油脂类	TG	甘油三酯	56	4	928.833314	910.79894	[M+NH4]+	C59H106O6	0.0159635666	0.0265384615	0.0256708861	0.00594012605	0.0121190131	0.00947901592	0.00651362984	0.0068707124	0.00388455538	0.124795378	0.122706767	0.0511720698	0.0043622449	0.0165615142	0.0354243542	0.00224299065	0.00666028708	0.0152602041	0.162	0.168	0.13335	0.162	C00422	-	-	-	-	-	ko00561,ko01100
Lipid-B-P-0735	TG(18:2_21:0_18:2)	甘油三酯_TG(18:2_21:0_18:2)	GL	甘油脂类	TG	甘油三酯	57	4	942.848964	924.81459	[M+NH4]+	C60H108O6	0.00652924257	0.00719711538	0.00926582278	0.00806722689	0.00582002903	0.00710564399	N/A	N/A	N/A	0.0493981704	0.0446616541	0.0643391521	0.0104693878	0.00886435331	0.00831839747	N/A	0.00182296651	0.00465306122	0.0399	0.05445	0.0423	0.0516	C00422	-	-	-	-	-	ko00561,ko01100
Lipid-B-P-0736	TG(18:1_22:1_18:2)	甘油三酯_TG(18:1_22:1_18:2)	GL	甘油脂类	TG	甘油三酯	58	4	956.864614	938.83024	[M+NH4]+	C61H110O6	0.0719079578	0.0539423077	0.0607594937	0.0513655462	0.0650217707	0.0596237337	0.00740315638	0.0094353562	0.0128237129	0.410207029	0.390977444	0.496758105	0.144183673	0.0899053628	0.119240907	0.0218986719	0.0376076555	0.0333673469	0.1158	0.1356	0.1266	0.1353	C00422	-	131760148	-	-	-	ko00561,ko01100
Lipid-B-P-0738	TG(18:1_18:3_22:0)	甘油三酯_TG(18:1_18:3_22:0)	GL	甘油脂类	TG	甘油三酯	58	4	956.864614	938.83024	[M+NH4]+	C61H110O6	0.112176414	0.0773076923	0.109974684	0.0743697479	0.0818577649	0.0714905933	0.0189670014	0.0142480211	0.0154446178	0.762638421	0.757894737	1.03840399	0.127959184	0.101577287	0.129045862	0.0330545991	0.0292822967	0.0312244898	0.42	0.501	0.531	0.492	C00422	LMGL03011041	9545002	-	-	-	ko00561,ko01100
Lipid-B-P-0739	TG(18:2_18:2_22:0)	甘油三酯_TG(18:2_18:2_22:0)	GL	甘油脂类	TG	甘油三酯	58	4	956.864614	938.83024	[M+NH4]+	C61H110O6	0.0302013423	0.0258173077	0.0370632911	0.0212710084	0.0303338171	0.0247467438	0.00539454806	0.00807387863	0.00425897036	0.190659605	0.169924812	0.243890274	0.0316836735	0.027444795	0.0346336321	0.0166748647	0.0120861244	N/A	0.1338	0.177	0.174	0.162	C00422	LMGL03011042	25240386	-	-	-	ko00561,ko01100
Lipid-B-P-0740	TG(20:1_20:1_18:2)	甘油三酯_TG(20:1_20:1_18:2)	GL	甘油脂类	TG	甘油三酯	58	4	956.864614	938.83024	[M+NH4]+	C61H110O6	0.0106855225	0.0103846154	0.0096	0.011927521	0.0107982583	0.0106367583	0.00209469154	0.000832717678	0.00140873635	0.0576311988	0.0485714286	0.0594014963	0.0171428571	0.0065615142	0.0157353716	0.00581406788	0.00762200957	0.00453061224	0.01545	0.01965	0.01467	0.01905	C00422	-	-	-	-	-	ko00561,ko01100
Lipid-B-P-0741	TG(18:3_20:0_20:1)	甘油三酯_TG(18:3_20:0_20:1)	GL	甘油脂类	TG	甘油三酯	58	4	956.864614	938.83024	[M+NH4]+	C61H110O6	0.0555129434	0.0478846154	0.0710886076	0.0494747899	0.0502177068	0.0451519537	0.00912482066	0.0114300792	0.00645865835	0.537313433	0.502255639	0.787032419	0.0958163265	0.0611987382	0.0999472852	N/A	0.0146124402	0.00740816327	0.294	0.366	0.315	0.36	C00422	LMGL03010858	9544819	-	-	-	ko00561,ko01100
Lipid-B-P-0744	TG(18:1_20:1_20:2)	甘油三酯_TG(18:1_20:1_20:2)	GL	甘油脂类	TG	甘油三酯	58	4	956.864614	938.83024	[M+NH4]+	C61H110O6	0.0552253116	0.0346153846	0.0385822785	0.0334033613	0.0307692308	0.0373371925	0.0068866571	N/A	0.00443057722	0.392874338	0.351879699	0.538653367	0.0624489796	0.0375394322	0.0597785978	N/A	0.00775119617	0.0153979592	0.2139	0.2361	0.255	0.2475	C00422	LMGL03010861	9544822	-	-	-	ko00561,ko01100
Lipid-B-P-0745	TG(17:1_18:1_24:2)	甘油三酯_TG(17:1_18:1_24:2)	GL	甘油脂类	TG	甘油三酯	59	4	970.880264	952.84589	[M+NH4]+	C62H112O6	0.0272387344	0.0271730769	0.0270987342	0.018592437	0.0199709724	0.021447178	0.00496413199	0.00424274406	0.00496099844	0.234280212	0.213834586	0.261246883	0.0352040816	0.0180126183	0.0328940432	N/A	0.00700478469	0.00655102041	0.1764	0.168	0.1431	0.1479	C00422	-	-	-	-	-	ko00561,ko01100
Lipid-B-P-0751	TG(18:3_20:0_22:1)	甘油三酯_TG(18:3_20:0_22:1)	GL	甘油脂类	TG	甘油三酯	60	4	984.895914	966.86154	[M+NH4]+	C63H114O6	0.0514860978	0.0516346154	0.0625822785	0.0397058824	0.0452830189	0.0344428365	0.00774748924	0.00588918206	0.00851794072	0.427539721	0.442105263	0.493765586	0.0639795918	0.0501577287	0.0714812862	N/A	0.0143827751	0.00921428571	0.2796	0.2937	0.2466	0.2772	C00422	LMGL03011425	9545386	-	-	-	ko00561,ko01100
Lipid-B-P-0749	TG(18:1_20:2_22:1)	甘油三酯_TG(18:1_20:2_22:1)	GL	甘油脂类	TG	甘油三酯	60	4	984.895914	966.86154	[M+NH4]+	C63H114O6	0.0414189837	0.0386538462	0.0358481013	0.0270378151	0.0333817126	0.0344428365	0.00470588235	0.00522427441	0.00730109204	0.34954261	0.34887218	0.371072319	0.053877551	0.0321766562	0.0547179758	0.0125430398	0.0113684211	0.00945918367	0.2169	0.2112	0.2013	0.2385	C00422	LMGL03011423	9545384	-	-	-	ko00561,ko01100
Lipid-B-P-0753	TG(18:1_24:0_18:3)	甘油三酯_TG(18:1_24:0_18:3)	GL	甘油脂类	TG	甘油三酯	60	4	984.895914	966.86154	[M+NH4]+	C63H114O6	0.0900287632	0.0928846154	0.102987342	0.062710084	0.0580551524	0.0561505065	0.0202582496	0.0125699208	0.011700468	0.595089071	0.619548872	0.69127182	0.0936734694	0.0630914826	0.0948866632	0.0114805706	0.018861244	0.0229897959	0.408	0.456	0.432	0.474	C00422	-	-	-	-	-	ko00561,ko01100
Lipid-B-P-0754	TG(18:2_24:0_18:2)	甘油三酯_TG(18:2_24:0_18:2)	GL	甘油脂类	TG	甘油三酯	60	4	984.895914	966.86154	[M+NH4]+	C63H114O6	0.0297698945	0.0212019231	0.0235443038	0.0242647059	0.0194484761	0.0204052098	0.00447632712	0.00318205805	0.00347893916	0.153105441	0.15037594	0.160099751	0.0264795918	0.0184542587	0.032103321	0.00826364978	0.00450717703	0.0049744898	0.12525	0.1359	0.13305	0.13515	C00422	-	-	-	-	-	ko00561,ko01100
Lipid-B-P-0755	TG(25:0_18:2_18:2)	甘油三酯_TG(25:0_18:2_18:2)	GL	甘油脂类	TG	甘油三酯	61	4	998.911564	980.87719	[M+NH4]+	C64H116O6	0.0106711409	0.00605769231	0.0114987342	0.00745273109	0.008287373	0.00492040521	0.00125968436	0.00167810026	0.000664586583	0.0519980741	0.0592481203	0.0647880299	0.00737755102	0.00525236593	0.00890353189	0.0019478603	0.00157894737	0.00188265306	0.0429	0.05445	0.04035	0.05625	C00422	-	-	-	-	-	ko00561,ko01100
Lipid-B-P-0756	TG(20:1_24:1_18:2)	甘油三酯_TG(20:1_24:1_18:2)	GL	甘油脂类	TG	甘油三酯	62	4	1012.927214	994.89284	[M+NH4]+	C65H118O6	0.00762224353	N/A	0.00956962025	0.00617647059	0.00557329463	0.00570188133	N/A	N/A	N/A	0.0505536832	0.0514285714	0.0613466334	0.00795918367	N/A	N/A	N/A	N/A	N/A	0.0393	0.0609	0.0426	0.0501	C00422	-	131761312	-	-	-	ko00561,ko01100
Lipid-B-P-0733	TG(18:1_18:1_20:2)	甘油三酯_TG(18:1_18:1_20:2)	GL	甘油脂类	TG	甘油三酯	56	4	928.833314	910.79894	[M+NH4]+	C59H106O6	0.333652924	0.354807692	0.353924051	0.302521008	0.338171263	0.266280753	0.0464849354	0.0451187335	0.0463338534	2.16658642	2.43609023	2.5286783	0.642857143	0.578864353	0.78597786	0.171175603	0.203827751	0.159183673	0.621	0.8055	0.597	0.6195	C00422	LMGL03010545	9544507	-	-	-	ko00561,ko01100
Lipid-B-P-0766	TG(14:0_18:2_18:3)	甘油三酯_TG(14:0_18:2_18:3)	GL	甘油脂类	TG	甘油三酯	50	5	842.723764	824.68939	[M+NH4]+	C53H92O6	N/A	0.0262211538	N/A	0.0110609244	0.00412191582	0.0122431259	0.00857962697	0.0059525066	0.00624024961	0.0805970149	0.0577443609	0.0571571072	0.00847959184	0.0365930599	0.0135371639	0.0148155435	0.00780861244	0.0113265306	0.0354	0.0318	0.03	0.039	C00422	LMGL03014382	56938171	-	-	-	ko00561,ko01100
Lipid-B-P-0770	TG(14:0_14:0_22:5)	甘油三酯_TG(14:0_14:0_22:5)	GL	甘油脂类	TG	甘油三酯	50	5	842.723764	824.68939	[M+NH4]+	C53H92O6	0.00394055609	0.00122163462	0.00419240506	0.00332457983	0.00333817126	N/A	0.00200860832	0.000883377309	0.00235569423	0.0194992778	0.0189473684	0.0264837905	0.00132857143	N/A	0.00164470216	N/A	0.00310047847	0.00257142857	0.008475	0.01134	0.0093	0.0147	C00422	LMGL03012781	56936577	-	-	-	ko00561,ko01100
Lipid-B-P-0775	TG(15:0_18:2_18:3)	甘油三酯_TG(15:0_18:2_18:3)	GL	甘油脂类	TG	甘油三酯	51	5	856.739414	838.70504	[M+NH4]+	C54H94O6	0.0215436242	0.0232211538	0.0212658228	0.015	0.018490566	N/A	0.00823529412	N/A	0.00761310452	0.297544535	0.269172932	0.398004988	0.0352040816	0.0378548896	0.049024776	N/A	0.0241148325	0.0104387755	0.141	0.1311	0.1089	0.1284	C00422	LMGL03015166	56938948	-	-	-	ko00561,ko01100
Lipid-B-P-0776	TG(15:1_18:2_18:2)	甘油三酯_TG(15:1_18:2_18:2)	GL	甘油脂类	TG	甘油三酯	51	5	856.739414	838.70504	[M+NH4]+	C54H94O6	0.0451581975	0.0807692308	0.067443038	0.0298109244	0.0374455733	0.0287698987	N/A	N/A	0.0138845554	1.24217622	1.12481203	1.32568579	0.145408163	0.0712933754	0.0496573537	N/A	N/A	0.0242755102	0.33	0.351	0.2793	0.375	C00422	LMGL03012961	56936753	-	-	-	ko00561,ko01100
Lipid-B-P-0746	TG(23:0_18:2_18:2)	甘油三酯_TG(23:0_18:2_18:2)	GL	甘油脂类	TG	甘油三酯	59	4	970.880264	952.84589	[M+NH4]+	C62H112O6	0.0644295302	0.0530769231	0.0698734177	0.0422268908	0.0464441219	0.0480463097	0.00849354376	0.00652242744	0.00982839314	0.418873375	0.412030075	0.439900249	0.0774489796	0.0536277603	0.0743278861	0.0152877521	0.0106794258	0.0166530612	0.318	0.372	0.321	0.303	C00422	-	-	-	-	-	ko00561,ko01100
Lipid-B-P-0731	TG(18:0_18:3_20:1)	甘油三酯_TG(18:0_18:3_20:1)	GL	甘油脂类	TG	甘油三酯	56	4	928.833314	910.79894	[M+NH4]+	C59H106O6	0.799616491	0.836538462	0.838481013	0.768907563	0.751814224	0.654124457	0.128263989	0.0994195251	0.101404056	4.88204141	5.65413534	6.01496259	1.56428571	1.44479495	1.73326305	0.404328578	0.473684211	0.324489796	1.623	1.608	1.449	1.644	C00422	LMGL03010537	9544499	-	-	-	ko00561,ko01100
Lipid-B-P-0723	TG(16:0_18:2_20:2)	甘油三酯_TG(16:0_18:2_20:2)	GL	甘油脂类	TG	甘油三酯	54	4	900.802014	882.76764	[M+NH4]+	C57H102O6	0.0506232023	0.0825	0.0443544304	0.0313865546	0.0386066763	0.0442836469	0.0235581062	N/A	0.0135725429	0.219258546	0.207819549	0.258254364	0.0719387755	0.0927444795	0.0743278861	0.0525332022	0.016277512	0.0286530612	0.1248	0.1206	0.1167	0.1062	C00422	LMGL03010307	9544271	-	-	-	ko00561,ko01100
Lipid-B-P-0729	TG(18:1_18:3_20:0)	甘油三酯_TG(18:1_18:3_20:0)	GL	甘油脂类	TG	甘油三酯	56	4	928.833314	910.79894	[M+NH4]+	C59H106O6	0.16337488	0.164134615	0.198379747	0.130777311	0.152685051	0.128509407	0.0307030129	0.0263113456	0.0297035881	1.43861338	1.53984962	1.81645885	0.21244898	0.170662461	0.201159726	0.0516478111	0.0545454545	0.0443877551	0.663	0.759	0.687	0.717	C00422	LMGL03010532	9544494	-	-	-	ko00561,ko01100
Lipid-B-P-0687	TG(18:1_18:2_26:0)	甘油三酯_TG(18:1_18:2_26:0)	GL	甘油脂类	TG	甘油三酯	62	3	1014.942864	996.90849	[M+NH4]+	C65H120O6	0.0546500479	0.0553846154	0.0607594937	0.0475840336	0.0563134978	0.0520984081	0.00984218077	0.00968865435	0.0087675507	0.179104478	0.182255639	0.213665835	0.0887755102	0.0498422713	0.0683183975	0.0168224299	0.0156746411	0.0142346939	0.1215	0.1308	0.1434	0.135	C00422	-	-	-	-	-	ko00561,ko01100
Lipid-B-P-0701	TG(15:1_17:1_17:2)	甘油三酯_TG(15:1_17:1_17:2)	GL	甘油脂类	TG	甘油三酯	49	4	830.723764	812.68939	[M+NH4]+	C52H92O6	0.024966443	0.0426923077	0.0449620253	0.0397058824	0.0380261248	0.0136613603	N/A	N/A	0.00723868955	0.314877227	0.357894737	0.380049875	0.0575510204	0.0447949527	0.0594623089	N/A	0.012861244	0.0141734694	0.1551	0.1257	0.1587	0.1341	C00422	LMGL03015431	56939213	-	-	-	ko00561,ko01100
Lipid-B-P-0702	TG(13:0_18:1_18:3)	甘油三酯_TG(13:0_18:1_18:3)	GL	甘油脂类	TG	甘油三酯	49	4	830.723764	812.68939	[M+NH4]+	C52H92O6	0.00946308725	N/A	0.0128506329	0.0130462185	N/A	0.0133719247	N/A	N/A	N/A	0.115551276	0.118796992	0.142144638	0.0148469388	0.0170031546	0.027042699	N/A	N/A	0.0101326531	0.0351	0.0366	0.0489	0.0438	C00422	LMGL03013928	56937718	-	-	-	ko00561,ko01100
Lipid-B-P-0703	TG(13:0_16:0_20:4)	甘油三酯_TG(13:0_16:0_20:4)	GL	甘油脂类	TG	甘油三酯	49	4	830.723764	812.68939	[M+NH4]+	C52H92O6	0.0146979866	0.0165576923	0.00662278481	N/A	0.00798258345	0.0114616498	N/A	N/A	N/A	0.127395282	0.127218045	0.174763092	0.00915306122	N/A	N/A	N/A	N/A	N/A	0.02844	0.0378	0.0516	0.0405	C00422	LMGL03013802	56937592	-	-	-	ko00561,ko01100
Lipid-B-P-0704	TG(14:0_18:2_18:2)	甘油三酯_TG(14:0_18:2_18:2)	GL	甘油脂类	TG	甘油三酯	50	4	844.739414	826.70504	[M+NH4]+	C53H94O6	0.0615532119	0.0744230769	0.0340253165	0.0378151261	0.0371552975	0.0270622287	0.0201147776	0.0294459103	0.0146021841	0.190948483	0.233383459	0.269027431	0.0443877551	0.109148265	0.0547179758	0.0749631087	0.0239712919	0.0453061224	0.0954	0.0927	0.1065	0.1311	C00422	LMGL03012793	56936587	-	-	-	ko00561,ko01100
Lipid-B-P-0705	TG(16:1_16:1_18:2)	甘油三酯_TG(16:1_16:1_18:2)	GL	甘油脂类	TG	甘油三酯	50	4	844.739414	826.70504	[M+NH4]+	C53H94O6	0.11303931	0.0653365385	0.0856708861	0.0806722689	0.0555878084	0.0662807525	0.0337159254	0.0626912929	0.0394695788	0.343765046	0.336842105	0.435411471	0.0751530612	0.205047319	0.12256194	0.13915396	0.0498086124	0.103928571	0.171	0.1815	0.1725	0.1755	C00422	LMGL03010064	25240359	-	-	-	ko00561,ko01100
Lipid-B-P-0706	TG(16:0_16:1_18:3)	甘油三酯_TG(16:0_16:1_18:3)	GL	甘油脂类	TG	甘油三酯	50	4	844.739414	826.70504	[M+NH4]+	C53H94O6	0.0463087248	0.0585576923	0.048	0.0425420168	0.0478955007	0.0547033285	0.0111908178	0.0113034301	0.00985959438	0.482426577	0.406015038	0.547630923	0.0529591837	0.0223659306	0.0325777543	0.020275455	0.0135502392	0.038877551	0.2091	0.2394	0.2208	0.21	C00422	LMGL03010065	9544033	-	-	-	ko00561,ko01100
Lipid-B-P-0708	TG(14:0_18:1_18:3)	甘油三酯_TG(14:0_18:1_18:3)	GL	甘油脂类	TG	甘油三酯	50	4	844.739414	826.70504	[M+NH4]+	C53H94O6	0.0260306807	0.0363461538	0.0240911392	0.0305672269	0.0231059507	0.0207814761	0.0185365854	0.0155778364	0.0120124805	0.193837265	0.17593985	0.276508728	0.0603061224	0.0738170347	0.0370057986	0.048991638	0.0233397129	0.028255102	0.0669	0.0657	0.0507	0.0774	C00422	LMGL03014363	56938152	-	-	-	ko00561,ko01100
Lipid-B-P-0712	TG(16:0_16:2_18:2)	甘油三酯_TG(16:0_16:2_18:2)	GL	甘油脂类	TG	甘油三酯	50	4	844.739414	826.70504	[M+NH4]+	C53H94O6	0.0822627037	0.10125	0.0452658228	0.0579831933	0.0271117562	0.0694645441	0.0289813486	0.0588918206	0.0664586583	0.217814155	0.223458647	0.215461347	0.0303673469	0.113880126	0.0480759093	0.113034924	0.0488038278	0.0440816327	0.1497	0.1488	0.1158	0.1269	C00422	-	-	-	-	-	ko00561,ko01100
Lipid-B-P-0713	TG(15:0_18:2_18:2)	甘油三酯_TG(15:0_18:2_18:2)	GL	甘油脂类	TG	甘油三酯	51	4	858.755064	840.72069	[M+NH4]+	C54H96O6	0.103116012	0.121298077	0.0967594937	0.104936975	0.0925979681	0.0888567294	0.0271162123	0.0248548813	0.0237129485	0.714973519	0.616541353	0.758603491	0.223469388	0.15615142	0.173958882	0.0913428431	0.0624401914	0.0739285714	0.2055	0.2655	0.237	0.2385	C00422	LMGL03012907	53481043	-	-	-	ko00561,ko01100
Lipid-B-P-0730	TG(18:0_18:2_20:2)	甘油三酯_TG(18:0_18:2_20:2)	GL	甘油脂类	TG	甘油三酯	56	4	928.833314	910.79894	[M+NH4]+	C59H106O6	N/A	0.0151730769	0.0187443038	0.0102415966	0.0147750363	0.0079015919	N/A	0.00519261214	0.00371294852	0.0881078479	0.109473684	0.111321696	0.011877551	0.0115772871	0.0118924618	N/A	N/A	N/A	0.0378	0.0432	0.0381	0.0453	C00422	LMGL03010544	9544506	-	-	-	ko00561,ko01100
Lipid-B-P-0714	TG(16:0_17:1_18:3)	甘油三酯_TG(16:0_17:1_18:3)	GL	甘油脂类	TG	甘油三酯	51	4	858.755064	840.72069	[M+NH4]+	C54H96O6	0.0437200384	0.0597115385	0.053164557	0.0696428571	0.0455732946	0.0492040521	0.0219225251	0.021530343	N/A	0.537313433	0.436090226	0.580548628	0.0645918367	0.0712933754	0.077174486	0.0607968519	0.022277512	0.0200816327	0.2022	0.2184	0.2265	0.2463	C00422	LMGL03010091	9544057	-	-	-	ko00561,ko01100
Lipid-B-P-0717	TG(16:0_18:1_18:3)	甘油三酯_TG(16:0_18:1_18:3)	GL	甘油脂类	TG	甘油三酯	52	4	872.770714	854.73634	[M+NH4]+	C55H98O6	3.88302972	3.11538462	3.88860759	2.98739496	2.86792453	2.89435601	0.593974175	0.474934037	0.517940718	37.5541647	36.9924812	52.0698254	5.66326531	4.41640379	5.47179758	0.867683227	1.12248804	0.909183673	13.59	15.72	14.49	14.94	C00422	LMGL03010145	25240365	-	-	-	ko00561,ko01100
Lipid-B-P-0718	TG(17:1_18:1_18:2)	甘油三酯_TG(17:1_18:1_18:2)	GL	甘油脂类	TG	甘油三酯	53	4	886.786364	868.75199	[M+NH4]+	C56H100O6	0.465963567	0.383653846	0.476962025	0.488445378	0.455732946	0.425470333	0.0720229555	0.0569920844	0.0829953198	3.14877227	3.09774436	4.06982544	1.00714286	0.634069401	0.939377965	0.201278898	0.271004785	0.250408163	0.963	0.933	1.083	0.909	C00422	LMGL03010190	-	-	-	-	ko00561,ko01100
Lipid-B-P-0720	TG(17:0_18:2_18:2)	甘油三酯_TG(17:0_18:2_18:2)	GL	甘油脂类	TG	甘油三酯	53	4	886.786364	868.75199	[M+NH4]+	C56H100O6	0.234419942	0.207692308	0.243037975	0.220588235	0.223512337	0.206946454	0.0364418938	0.0392612137	0.0475819033	1.38083775	1.46616541	1.97506234	0.47755102	0.361198738	0.415919873	0.0808657157	0.120430622	0.09	0.4725	0.48	0.486	0.4575	C00422	LMGL03010189	9544154	-	-	-	ko00561,ko01100
Lipid-B-P-0721	TG(18:1_18:1_18:2)	甘油三酯_TG(18:1_18:1_18:2)	GL	甘油脂类	TG	甘油三酯	54	4	900.802014	882.76764	[M+NH4]+	C57H102O6	1.92713327	1.52884615	1.7164557	1.37237395	1.5820029	1.40231548	0.266857963	0.227968338	0.269890796	7.92970631	8.37593985	11.6109726	3.55102041	2.68138801	3.13125988	0.699458928	0.920095694	0.705612245	2.7	3.06	2.835	2.55	C00422	LMGL03010288	25240371	-	-	-	ko00561,ko01100
Lipid-B-P-0722	TG(16:0_18:3_20:1)	甘油三酯_TG(16:0_18:3_20:1)	GL	甘油脂类	TG	甘油三酯	54	4	900.802014	882.76764	[M+NH4]+	C57H102O6	0.0819750719	0.0940384615	0.117265823	0.069012605	0.091436865	0.0665701881	0.0185939742	0.0124432718	0.0151638066	0.872412133	0.82406015	1.01147132	0.145408163	0.118927445	0.156562994	0.031283817	0.0376076555	0.0330612245	0.375	0.345	0.387	0.342	C00422	LMGL03010302	9544266	-	-	-	ko00561,ko01100
Lipid-B-P-0724	TG(16:0_18:1_20:3)	甘油三酯_TG(16:0_18:1_20:3)	GL	甘油脂类	TG	甘油三酯	54	4	900.802014	882.76764	[M+NH4]+	C57H102O6	0.0127420901	0.0100096154	N/A	N/A	N/A	N/A	N/A	N/A	N/A	0.104862783	0.107669173	0.105037406	N/A	N/A	N/A	N/A	N/A	N/A	0.0477	0.0453	0.0627	0.0324	C00422	LMGL03010311	9544275	-	-	-	ko00561,ko01100
Lipid-B-P-0725	TG(18:0_18:1_18:3)	甘油三酯_TG(18:0_18:1_18:3)	GL	甘油脂类	TG	甘油三酯	54	4	900.802014	882.76764	[M+NH4]+	C57H102O6	0.491850431	0.458653846	0.470886076	0.337184874	0.386066763	0.353111433	0.0923959828	0.0731398417	0.0723868955	5.25758305	4.39097744	6.40399002	0.652040816	0.501577287	0.667369531	0.115986227	0.145263158	0.12	1.731	1.623	1.593	1.62	C00422	LMGL03010291	9544255	-	-	-	ko00561,ko01100
Lipid-B-P-0726	TG(18:1_19:1_18:2)	甘油三酯_TG(18:1_19:1_18:2)	GL	甘油脂类	TG	甘油三酯	55	4	914.817664	896.78329	[M+NH4]+	C58H104O6	0.0428571429	0.0548076923	0.0595443038	0.0605042017	0.0386066763	0.0437047757	0.00467718795	0.00309973615	0.00858034321	0.300433317	0.256842105	0.389027431	0.096122449	0.0848580442	0.0853979968	0.0123954747	0.0384688995	0.0342857143	0.1056	0.1134	0.0975	0.1119	C00422	-	-	-	-	-	ko00561,ko01100
Lipid-B-P-0727	TG(16:0_18:3_22:1)	甘油三酯_TG(16:0_18:3_22:1)	GL	甘油脂类	TG	甘油三酯	56	4	928.833314	910.79894	[M+NH4]+	C59H106O6	0.106423778	0.0975	0.132151899	0.0951680672	0.117561684	0.077568741	0.0188522238	0.0199155673	0.0191575663	1.08618199	1.14586466	1.4394015	0.167142857	0.108201893	0.147074328	0.0254402361	0.0238564593	0.0385714286	0.453	0.498	0.432	0.504	C00422	LMGL03010695	9544657	-	-	-	ko00561,ko01100
Lipid-B-P-0728	TG(16:0_20:2_20:2)	甘油三酯_TG(16:0_20:2_20:2)	GL	甘油脂类	TG	甘油三酯	56	4	928.833314	910.79894	[M+NH4]+	C59H106O6	0.0267497603	0.0343269231	0.0309873418	0.0308823529	0.026850508	0.0186685962	0.00774748924	0.00397361478	0.00619344774	0.150216659	0.184962406	0.216957606	0.0495918367	0.0362776025	0.0513969425	0.0171175603	0.0248325359	0.0180612245	0.0588	0.06105	0.05025	0.0537	C00422	LMGL03010539	9544501	-	-	-	ko00561,ko01100
Lipid-B-P-0716	TG(16:0_18:2_18:2)	甘油三酯_TG(16:0_18:2_18:2)	GL	甘油脂类	TG	甘油三酯	52	4	872.770714	854.73634	[M+NH4]+	C55H98O6	6.15532119	5.48076923	6.07594937	5.19957983	4.78955007	4.80463097	1.19081779	1.02902375	1.2074883	51.709196	56.2406015	71.2219451	8.35714286	7.28706625	7.93885082	2.30791933	2.04114833	2.0877551	24.51	25.71	23.31	26.13	C00422	LMGL03010141	25240363	-	-	-	ko00561,ko01100
Lipid-B-P-0777	TG(13:0_16:0_22:5)	甘油三酯_TG(13:0_16:0_22:5)	GL	甘油脂类	TG	甘油三酯	51	5	856.739414	838.70504	[M+NH4]+	C54H94O6	0.0131447747	0.00801923077	0.00893164557	N/A	0.00505079826	N/A	N/A	N/A	N/A	0.088396726	0.0781954887	0.0891770574	N/A	N/A	N/A	N/A	N/A	N/A	0.0507	0.0378	0.0348	0.0468	C00422	LMGL03013810	56937600	-	-	-	ko00561,ko01100
Lipid-B-P-0787	TG(17:1_18:1_18:3)	甘油三酯_TG(17:1_18:1_18:3)	GL	甘油脂类	TG	甘油三酯	53	5	884.770714	866.73634	[M+NH4]+	C56H98O6	0.0362416107	0.0522115385	0.0449620253	0.0441176471	0.0296081277	0.0384949349	0.0049928264	0.00737730871	0.00549141966	0.823302841	0.796992481	1.06533666	0.128877551	0.0687697161	0.124617818	0.028745696	0.0237703349	0.0157040816	0.1896	0.2253	0.2322	0.2193	C00422	LMGL03010223	9544188	-	-	-	ko00561,ko01100
Lipid-B-P-0780	TG(16:0_18:2_18:3)	甘油三酯_TG(16:0_18:2_18:3)	GL	甘油脂类	TG	甘油三酯	52	5	870.755064	852.72069	[M+NH4]+	C55H96O6	0.675934803	0.672115385	0.653164557	0.573529412	0.505079826	0.439942113	0.195982783	0.230184697	0.173790952	8.9841117	9.68421053	10.9825436	0.756122449	0.747634069	0.853979968	0.31283817	0.186315789	0.370408163	4.8	5.43	5.25	4.83	C00422	LMGL03010167	25240367	-	-	-	ko00561,ko01100
Lipid-B-P-0833	TG(18:1_18:2_18:3)	甘油三酯_TG(18:1_18:2_18:3)	GL	甘油脂类	TG	甘油三酯	54	6	896.770714	878.73634	[M+NH4]+	C57H98O6	0.558005753	0.542307692	0.671392405	0.478991597	0.502177068	0.344428365	0.150932568	0.184274406	0.185335413	10.9773712	11.2180451	13.5261845	0.863265306	0.750788644	0.986821297	0.360059026	0.227368421	0.376530612	4.23	4.71	4.14	4.47	C00422	LMGL03010373	9544336	-	-	-	ko00561,ko01100
Lipid-B-P-0835	TG(18:2_18:2_18:2)	甘油三酯_TG(18:2_18:2_18:2)	GL	甘油脂类	TG	甘油三酯	54	6	896.770714	878.73634	[M+NH4]+	C57H98O6	0.0779482263	0.0923076923	0.076556962	0.0619747899	0.0594097726	0.0527737578	0.0391200383	0.0416886544	0.039625585	0.672123255	0.718796992	0.846882793	0.075	0.153522608	0.108592514	0.0886374816	0.0410526316	0.0915306122	0.28	0.402	0.338	0.289	C00422	LMGL03010371	5322095	-	-	-	ko00561,ko01100
Lipid-B-P-0837	TG(18:1_18:1_18:4)	甘油三酯_TG(18:1_18:1_18:4)	GL	甘油脂类	TG	甘油三酯	54	6	896.770714	878.73634	[M+NH4]+	C57H98O6	0.287631831	0.297115385	0.274936709	0.215861345	0.194484761	0.198263386	0.0941176471	0.0848548813	0.0984399376	5.01203659	4.91729323	6.14962594	0.38877551	0.44637224	0.42540854	0.184456468	0.10923445	0.16377551	1.95	2.235	2.25	1.89	C00422	LMGL03013030	56936821	-	-	-	ko00561,ko01100
Lipid-B-P-0838	TG(18:0_18:3_18:3)	甘油三酯_TG(18:0_18:3_18:3)	GL	甘油脂类	TG	甘油三酯	54	6	896.770714	878.73634	[M+NH4]+	C57H98O6	N/A	N/A	N/A	N/A	0.0231349782	N/A	N/A	N/A	N/A	0.157149735	0.200601504	0.257955112	N/A	N/A	N/A	N/A	N/A	N/A	0.0798	0.1083	0.0969	0.0909	C00422	LMGL03010372	9544335	-	-	-	ko00561,ko01100
Lipid-B-P-0841	TG(18:2_18:2_20:2)	甘油三酯_TG(18:2_18:2_20:2)	GL	甘油脂类	TG	甘油三酯	56	6	924.802014	906.76764	[M+NH4]+	C59H102O6	0.0114765101	0.0127355769	0.0107392405	0.00839810924	0.00831640058	0.0109696093	N/A	N/A	N/A	0.209436688	0.212030075	0.261845387	0.0241836735	N/A	0.0199261993	N/A	N/A	N/A	0.07065	0.08355	0.09195	0.0846	C00422	LMGL03010663	131750594	-	-	-	ko00561,ko01100
Lipid-B-P-0842	TG(18:3_18:3_20:0)	甘油三酯_TG(18:3_18:3_20:0)	GL	甘油脂类	TG	甘油三酯	56	6	924.802014	906.76764	[M+NH4]+	C59H102O6	N/A	N/A	N/A	N/A	N/A	N/A	N/A	N/A	N/A	0.0508425614	0.0481203008	0.062244389	N/A	N/A	N/A	N/A	N/A	N/A	0.02586	0.0303	0.0321	0.02526	C00422	LMGL03010653	9544615	-	-	-	ko00561,ko01100
Lipid-B-P-0844	TG(18:2_18:3_20:1)	甘油三酯_TG(18:2_18:3_20:1)	GL	甘油脂类	TG	甘油三酯	56	6	924.802014	906.76764	[M+NH4]+	C59H102O6	N/A	0.0276634615	0.0235746835	0.0128256303	N/A	N/A	N/A	N/A	N/A	0.378430429	0.418045113	0.544638404	0.0376530612	N/A	0.0294781234	N/A	N/A	0.00474489796	0.1335	0.1524	0.1461	0.1494	C00422	LMGL03010657	9544619	-	-	-	ko00561,ko01100
Lipid-B-P-0861	TG(16:0_18:2_18:5)	甘油三酯_TG(16:0_18:2_18:5)	GL	甘油脂类	TG	甘油三酯	52	7	866.723764	848.68939	[M+NH4]+	C55H92O6	0.819750719	0.677884615	0.683544304	0.731092437	0.586357039	0.816208394	2.1348637	0.753562005	0.932917317	0.0704862783	0.175338346	0.109825436	0.486734694	0.523659306	0.594623089	0.99754058	0.668899522	1.02244898	0.345	0.351	0.2952	0.432	C00422	-	-	-	-	-	ko00561,ko01100
Lipid-B-P-0863	TG(12:0_18:1_22:6)	甘油三酯_TG(12:0_18:1_22:6)	GL	甘油脂类	TG	甘油三酯	52	7	866.723764	848.68939	[M+NH4]+	C55H92O6	0.117066155	0.142211538	0.0966075949	0.118172269	0.0934687954	0.118668596	0.116786227	0.108601583	0.135101404	N/A	0.0529323308	0.0395012469	0.102857143	0.26466877	0.140115973	0.208657157	0.128325359	0.161326531	0.0603	0.0663	0.0597	0.0627	C00422	LMGL03013481	56937271	-	-	-	ko00561,ko01100
Lipid-B-P-0869	TG(18:2_18:2_18:3)	甘油三酯_TG(18:2_18:2_18:3)	GL	甘油脂类	TG	甘油三酯	54	7	894.755064	876.72069	[M+NH4]+	C57H96O6	0.388302972	0.349038462	0.268253165	0.31512605	0.215965167	0.233285094	0.156958393	0.177308707	0.175663027	4.39094848	4.60150376	4.57855362	0.259897959	0.523659306	0.398523985	0.410231185	0.169952153	0.233877551	2.295	2.685	2.418	2.469	C00422	LMGL03010420	9544383	-	-	-	ko00561,ko01100
Lipid-B-P-0870	TG(18:1_18:2_18:4)	甘油三酯_TG(18:1_18:2_18:4)	GL	甘油脂类	TG	甘油三酯	54	7	894.755064	876.72069	[M+NH4]+	C57H96O6	0.16653883	0.142788462	0.0798987342	0.113445378	0.114658926	0.123299566	0.0700143472	0.0930870712	0.126365055	1.42705826	1.39849624	1.61296758	0.119081633	0.221766562	0.226146547	0.146974914	0.130909091	0.123673469	0.609	0.723	0.642	0.684	C00422	LMGL03016218	131760199	-	-	-	ko00561,ko01100
Lipid-B-P-0875	TG(18:3_18:3_20:1)	甘油三酯_TG(18:3_18:3_20:1)	GL	甘油脂类	TG	甘油三酯	56	7	922.786364	904.75199	[M+NH4]+	C59H100O6	N/A	N/A	N/A	N/A	N/A	N/A	N/A	N/A	N/A	0.0694752046	0.0670676692	0.0707730673	N/A	N/A	N/A	N/A	N/A	N/A	0.02595	0.0294	0.02925	0.0285	C00422	LMGL03010722	9544683	-	-	-	ko00561,ko01100
Lipid-B-P-0897	TG(18:2_18:3_18:3)	甘油三酯_TG(18:2_18:3_18:3)	GL	甘油脂类	TG	甘油三酯	54	8	892.739414	874.70504	[M+NH4]+	C57H94O6	0.0348034516	0.0396634615	0.0271898734	0.0278886555	0.0214804064	0.0221418234	0.0238163558	0.0193139842	0.02074883	0.398651902	0.392481203	0.402493766	0.0296938776	0.0541009464	0.0419082762	0.0280373832	0.0134210526	0.0295408163	0.327	0.414	0.333	0.435	C00422	LMGL03010471	9544434	-	-	-	ko00561,ko01100
Lipid-B-P-0899	TG(16:0_18:3_20:5)	甘油三酯_TG(16:0_18:3_20:5)	GL	甘油脂类	TG	甘油三酯	54	8	892.739414	874.70504	[M+NH4]+	C57H94O6	0.451581975	0.625961538	0.42835443	0.349789916	0.200580552	0.206367583	0.0880918221	0.0778891821	0.0989079563	0.462205104	0.544360902	0.433915212	0.247040816	0.365930599	0.292567211	0.127496311	0.131196172	0.0948979592	0.1659	0.1116	0.1284	0.1512	C00422	LMGL03010502	9544465	-	-	-	ko00561,ko01100
Lipid-B-P-0901	TG(18:1_18:2_20:5)	甘油三酯_TG(18:1_18:2_20:5)	GL	甘油脂类	TG	甘油三酯	56	8	920.770714	902.73634	[M+NH4]+	C59H98O6	0.14295302	0.113365385	0.168607595	0.23697479	0.213352685	0.0998552822	0.0903873745	0.0845382586	0.0814352574	0.0722195474	0.0760902256	0.0987531172	0.32755102	0.173501577	0.254612546	0.0696507624	0.180574163	0.172346939	0.1011	0.078	0.1161	0.0861	C00422	LMGL03010815	131760201	-	-	-	ko00561,ko01100
Lipid-B-P-0914	TG(18:3_18:3_18:3)	甘油三酯_TG(18:3_18:3_18:3)	GL	甘油脂类	TG	甘油三酯	54	9	890.723764	872.68939	[M+NH4]+	C57H92O6	0.00738255034	0.00496153846	0.00409113924	N/A	0.00563134978	0.00216111915	0.00443806791	0.00535092348	0.00336973479	0.0556571979	0.0509273183	0.07840399	N/A	N/A	N/A	N/A	0.00276555024	0.00667346939	0.0838	0.0771	0.0783	0.0834	C00422	LMGL03010527	5462874	-	-	-	ko00561,ko01100
Lipid-B-P-0918	TG(16:0_20:4_22:5)	甘油三酯_TG(16:0_20:4_22:5)	GL	甘油脂类	TG	甘油三酯	58	9	946.786364	928.75199	[M+NH4]+	C61H100O6	0.0819750719	0.110192308	0.0707848101	0.0362394958	0.0178809869	0.0226917511	N/A	N/A	0.00670826833	0.137794896	0.133834586	0.143640898	0.0505102041	0.0498422713	0.0562994201	N/A	N/A	0.0198979592	0.02427	0.0342	0.02301	0.033	C00422	LMGL03011453	9545414	-	-	-	ko00561,ko01100
Lipid-B-P-0929	TG(18:2_18:4_18:4)	甘油三酯_TG(18:2_18:4_18:4)	GL	甘油脂类	TG	甘油三酯	54	10	888.708114	870.67374	[M+NH4]+	C57H90O6	0.153595398	0.230192308	0.160708861	0.224684874	0.231349782	0.237047757	N/A	0.0538258575	0.0624024961	0.179393356	0.278195489	0.206483791	0.305204082	0.18170347	0.270110701	0.130447614	0.0809569378	N/A	0.0999	0.1113	0.1092	0.1488	C00422	LMGL03013042	56936832	-	-	-	ko00561,ko01100
Lipid-B-P-0931	TG(16:3_18:2_22:5)	甘油三酯_TG(16:3_18:2_22:5)	GL	甘油脂类	TG	甘油三酯	56	10	916.739414	898.70504	[M+NH4]+	C59H94O6	0.122818792	0.117980769	0.144911392	0.123214286	0.146008708	0.138929088	0.0270014347	0.0290343008	0.0311388456	0.14992778	0.134135338	0.134663342	0.161020408	0.268769716	0.231523458	0.0666994589	0.076937799	0.092755102	0.0612	0.063	0.0552	0.0588	C00422	LMGL03010954	9544915	-	-	-	ko00561,ko01100
Lipid-B-P-0934	TG(16:0_20:5_20:5)	甘油三酯_TG(16:0_20:5_20:5)	GL	甘油脂类	TG	甘油三酯	56	10	916.739414	898.70504	[M+NH4]+	C59H94O6	0.0453020134	0.0351923077	0.0186835443	N/A	N/A	N/A	N/A	N/A	N/A	0.161771786	0.203007519	0.182543641	0.0362755102	0.0436908517	0.0460200316	0.00700934579	0.00376076555	N/A	0.0297	0.02775	0.0315	0.0387	C00422	LMGL03010947	9544908	-	-	-	ko00561,ko01100
Lipid-B-P-0685	TG(18:2_20:1_22:0)	甘油三酯_TG(18:2_20:1_22:0)	GL	甘油脂类	TG	甘油三酯	60	3	986.911564	968.87719	[M+NH4]+	C63H116O6	0.465963567	0.406730769	0.501265823	0.472689076	0.493468795	0.428364689	0.0826398852	0.0573087071	0.0761310452	1.78815599	1.7443609	2.18453865	0.655102041	0.444794953	0.597785978	0.10978849	0.16708134	0.12122449	0.861	1.113	1.008	1.011	C00422	LMGL03011339	25240389	-	-	-	ko00561,ko01100
Lipid-B-P-0832	TG(17:0_18:3_18:3)	甘油三酯_TG(17:0_18:3_18:3)	GL	甘油脂类	TG	甘油三酯	53	6	882.755064	864.72069	[M+NH4]+	C56H96O6	0.00419942474	0.00539423077	N/A	N/A	N/A	N/A	N/A	N/A	N/A	0.11641791	0.126616541	0.155610973	0.0098877551	N/A	N/A	N/A	N/A	N/A	0.04215	0.04815	0.07695	0.0543	C00422	LMGL03010253	9544217	-	-	-	ko00561,ko01100
Lipid-B-P-0829	TG(16:0_18:3_18:3)	甘油三酯_TG(16:0_18:3_18:3)	GL	甘油脂类	TG	甘油三酯	52	6	868.739414	850.70504	[M+NH4]+	C55H94O6	0.0724832215	0.0796153846	0.0798987342	0.0521533613	0.0406386067	0.0399421129	0.0230989957	0.0253298153	0.0235569423	1.45883486	1.23458647	1.78054863	0.0659693878	0.0686119874	0.0833421191	0.0286276439	0.0231100478	0.0212755102	0.855	0.8775	0.795	0.9225	C00422	LMGL03010192	9544157	-	-	-	ko00561,ko01100
Lipid-B-P-0828	TG(16:1_16:1_20:4)	甘油三酯_TG(16:1_16:1_20:4)	GL	甘油脂类	TG	甘油三酯	52	6	868.739414	850.70504	[M+NH4]+	C55H94O6	0.00999520614	0.0197596154	0.0057721519	0.00773634454	N/A	0.00522431259	N/A	0.00326121372	N/A	0.106596052	0.145263158	0.157107232	0.00935204082	0.0116719243	0.0197680548	N/A	N/A	N/A	0.06	0.06	0.0591	0.07545	C00422	LMGL03010214	9544179	-	-	-	ko00561,ko01100
Lipid-B-P-0825	TG(16:0_18:2_18:4)	甘油三酯_TG(16:0_18:2_18:4)	GL	甘油脂类	TG	甘油三酯	52	6	868.739414	850.70504	[M+NH4]+	C55H94O6	0.01084372	N/A	N/A	N/A	N/A	N/A	N/A	N/A	N/A	0.0649975927	0.109473684	0.134962594	N/A	N/A	N/A	N/A	N/A	N/A	0.0732	0.0792	0.078	0.0777	C00422	LMGL03015732	131755331	-	-	-	ko00561,ko01100
Lipid-B-P-0781	TG(14:0_16:0_22:5)	甘油三酯_TG(14:0_16:0_22:5)	GL	甘油脂类	TG	甘油三酯	52	5	870.755064	852.72069	[M+NH4]+	C55H96O6	N/A	N/A	0.0175594937	N/A	N/A	N/A	N/A	N/A	N/A	0.189215214	0.196390977	0.268129676	N/A	N/A	N/A	N/A	N/A	N/A	0.0783	0.1074	0.0888	0.1113	C00422	LMGL03014245	56938034	-	-	-	ko00561,ko01100
Lipid-B-P-0782	TG(16:3_18:1_18:1)	甘油三酯_TG(16:3_18:1_18:1)	GL	甘油脂类	TG	甘油三酯	52	5	870.755064	852.72069	[M+NH4]+	C55H96O6	0.025599233	0.0369230769	0.0236962025	0.0223739496	0.0264150943	0.019536903	0.00942611191	0.00596833773	0.00427457098	0.427539721	0.457142857	0.466832918	0.0521938776	0.0384858044	0.0430152873	0.0243482538	0.0112248804	0.017755102	0.1635	0.168	0.1443	0.13785	C00422	-	-	-	-	-	ko00561,ko01100
Lipid-B-P-0784	TG(16:0_18:1_18:4)	甘油三酯_TG(16:0_18:1_18:4)	GL	甘油脂类	TG	甘油三酯	52	5	870.755064	852.72069	[M+NH4]+	C55H96O6	N/A	0.0340384615	N/A	N/A	0.0188679245	0.0164399421	N/A	N/A	N/A	0.28887819	0.252631579	0.341147132	N/A	N/A	N/A	N/A	N/A	N/A	0.1206	0.1533	0.1554	0.144	C00422	LMGL03015728	56939510	-	-	-	ko00561,ko01100
Lipid-B-P-0786	TG(17:1_18:2_18:2)	甘油三酯_TG(17:1_18:2_18:2)	GL	甘油脂类	TG	甘油三酯	53	5	884.770714	866.73634	[M+NH4]+	C56H98O6	0.0417066155	0.0729807692	0.0762531646	0.0415966387	0.0676342525	0.0468885673	0.0157532281	0.0126015831	0.011950078	1.07173808	1.0556391	1.34962594	0.135	0.109463722	0.152451239	0.0251155927	0.0289952153	0.0358163265	0.333	0.363	0.336	0.357	C00422	LMGL03010218	-	-	-	-	ko00561,ko01100
Lipid-B-P-0789	TG(17:0_18:2_18:3)	甘油三酯_TG(17:0_18:2_18:3)	GL	甘油脂类	TG	甘油三酯	53	5	884.770714	866.73634	[M+NH4]+	C56H98O6	N/A	N/A	N/A	N/A	N/A	N/A	N/A	N/A	N/A	0.068464131	0.0781954887	0.0912718204	0.00881632653	N/A	N/A	N/A	N/A	N/A	0.0519	0.0477	0.0498	0.0477	C00422	LMGL03010222	9544187	-	-	-	ko00561,ko01100
Lipid-B-P-0790	TG(18:1_18:2_18:2)	甘油三酯_TG(18:1_18:2_18:2)	GL	甘油脂类	TG	甘油三酯	54	5	898.786364	880.75199	[M+NH4]+	C57H100O6	0.245925216	0.28125	0.253670886	0.220588235	0.191582003	0.186685962	0.0553802009	0.0628496042	0.0670826833	2.55657198	3.03759398	2.94763092	0.371938776	0.441640379	0.382709541	0.134431874	0.0960287081	0.105765306	0.8355	1.038	1.017	1.0935	C00422	LMGL03010327	25240373	-	-	-	ko00561,ko01100
Lipid-B-P-0791	TG(16:0_18:1_20:4)	甘油三酯_TG(16:0_18:1_20:4)	GL	甘油脂类	TG	甘油三酯	54	5	898.786364	880.75199	[M+NH4]+	C57H100O6	0.0095493768	0.0109038462	0.00829367089	N/A	0.00699564586	N/A	N/A	N/A	N/A	0.0505536832	0.0460150376	0.0810972569	0.00970408163	N/A	N/A	N/A	0.00602870813	N/A	0.0357	0.0486	0.0369	0.0315	C00422	LMGL03010355	9544319	-	-	-	ko00561,ko01100
Lipid-B-P-0792	TG(18:0_18:2_18:3)	甘油三酯_TG(18:0_18:2_18:3)	GL	甘油脂类	TG	甘油三酯	54	5	898.786364	880.75199	[M+NH4]+	C57H100O6	1.19654842	1.35576923	1.41873418	1.05252101	1.10595065	0.94934877	0.277187948	0.212137203	0.258970359	20.7703418	21.3233083	25.4064838	2.79795918	2.41955836	2.66631523	0.534185932	0.545454545	0.508163265	5.25	5.97	5.61	5.97	C00422	LMGL03010329	9544293	-	-	-	ko00561,ko01100
Lipid-B-P-0793	TG(16:0_18:3_20:2)	甘油三酯_TG(16:0_18:3_20:2)	GL	甘油脂类	TG	甘油三酯	54	5	898.786364	880.75199	[M+NH4]+	C57H100O6	N/A	N/A	N/A	N/A	N/A	N/A	N/A	N/A	N/A	0.0860857005	0.0998496241	0.0987531172	0.0185816327	N/A	0.0117975751	N/A	0.00614354067	N/A	0.0555	0.0477	0.0531	0.0429	C00422	LMGL03010346	9544310	-	-	-	ko00561,ko01100
Lipid-B-P-0795	TG(18:1_18:1_18:3)	甘油三酯_TG(18:1_18:1_18:3)	GL	甘油脂类	TG	甘油三酯	54	5	898.786364	880.75199	[M+NH4]+	C57H100O6	0.261744966	0.279807692	0.279493671	0.233193277	0.211901306	0.208393632	0.0671449067	0.0669656992	0.0549141966	3.36543091	3.71428571	4.26433915	0.528061224	0.479495268	0.542435424	0.169699951	0.119425837	0.12627551	0.9495	1.071	1.0065	1.023	C00422	LMGL03010330	9544294	-	-	-	ko00561,ko01100
Lipid-B-P-0779	TG(16:1_18:2_18:2)	甘油三酯_TG(16:1_18:2_18:2)	GL	甘油脂类	TG	甘油三酯	52	5	870.755064	852.72069	[M+NH4]+	C55H96O6	0.140364334	0.155192308	0.131240506	0.123214286	0.116400581	0.0917510854	0.0427546628	0.0364116095	0.0695787832	1.45594608	1.29022556	1.62493766	0.187959184	0.206624606	0.212546125	0.164977865	0.0640191388	0.0820408163	0.57	0.573	0.54	0.528	C00422	LMGL03010163	-	-	-	-	ko00561,ko01100
Lipid-B-P-0798	TG(18:1_18:2_20:2)	甘油三酯_TG(18:1_18:2_20:2)	GL	甘油脂类	TG	甘油三酯	56	5	926.817664	908.78329	[M+NH4]+	C59H104O6	0.114477469	0.10875	0.102683544	0.0787815126	0.0859216255	0.0688856729	0.0227546628	0.0225751979	0.0217160686	1.44727973	1.41954887	2.14264339	0.213979592	0.180126183	0.210015814	0.0360059026	0.0525358852	0.0434693878	0.378	0.414	0.441	0.36	C00422	LMGL03010602	9544564	-	-	-	ko00561,ko01100
Lipid-B-P-0800	TG(18:2_18:2_20:1)	甘油三酯_TG(18:2_18:2_20:1)	GL	甘油脂类	TG	甘油三酯	56	5	926.817664	908.78329	[M+NH4]+	C59H104O6	0.0549376798	0.0591346154	0.0619746835	0.0485294118	0.0374455733	0.0406657019	0.0117790531	0.0109551451	0.0125585023	0.556090515	0.536842105	0.781047382	0.108673469	0.0809148265	0.114496574	0.0258239056	0.0212440191	0.0251020408	0.1995	0.2265	0.234	0.1965	C00422	LMGL03010596	25240380	-	-	-	ko00561,ko01100
Lipid-B-P-0801	TG(18:2_18:3_20:0)	甘油三酯_TG(18:2_18:3_20:0)	GL	甘油脂类	TG	甘油三酯	56	5	926.817664	908.78329	[M+NH4]+	C59H104O6	0.023240652	0.0201923077	0.0267037975	0.0171428571	0.0156748911	0.0158031838	0.00662840746	N/A	0.00589703588	0.287433799	0.278496241	0.389027431	0.0205408163	0.0265299685	0.0297944122	N/A	0.0076076555	N/A	0.1851	0.2055	0.2181	0.1815	C00422	LMGL03010591	9544553	-	-	-	ko00561,ko01100
Lipid-B-P-0802	TG(18:1_18:3_20:1)	甘油三酯_TG(18:1_18:3_20:1)	GL	甘油脂类	TG	甘油三酯	56	5	926.817664	908.78329	[M+NH4]+	C59H104O6	0.15388303	0.158942308	0.151898734	0.125735294	0.106240929	0.119247467	0.0265997131	0.0193139842	0.0219656786	2.34280212	2.09323308	3.05236908	0.300918367	0.249211356	0.33526621	0.0457452041	0.0551196172	0.0566326531	0.567	0.654	0.651	0.6	C00422	LMGL03010595	9544557	-	-	-	ko00561,ko01100
Lipid-B-P-0804	TG(18:2_18:2_22:1)	甘油三酯_TG(18:2_18:2_22:1)	GL	甘油脂类	TG	甘油三酯	58	5	954.848964	936.81459	[M+NH4]+	C61H108O6	N/A	N/A	0.00537721519	0.00349789916	0.00507982583	0.00361794501	N/A	N/A	N/A	0.0514203178	0.0440601504	0.0616458853	0.00699489796	N/A	N/A	N/A	N/A	N/A	0.01545	0.01098	0.01338	0.013245	C00422	LMGL03011124	25240388	-	-	-	ko00561,ko01100
Lipid-B-P-0806	TG(18:2_18:3_22:0)	甘油三酯_TG(18:2_18:3_22:0)	GL	甘油脂类	TG	甘油三酯	58	5	954.848964	936.81459	[M+NH4]+	C61H108O6	0.0147555129	0.0156057692	0.0155544304	0.012447479	0.00876632801	0.0113748191	N/A	N/A	N/A	0.189215214	0.172631579	0.192418953	0.0134693878	0.0200315457	0.0204955192	N/A	0.00574162679	0.00866326531	0.1419	0.1446	0.1548	0.1632	C00422	LMGL03011116	9545077	-	-	-	ko00561,ko01100
Lipid-B-P-0807	TG(18:1_18:3_22:1)	甘油三酯_TG(18:1_18:3_22:1)	GL	甘油脂类	TG	甘油三酯	58	5	954.848964	936.81459	[M+NH4]+	C61H108O6	0.00813998082	N/A	0.0133367089	0.00655462185	0.011030479	0.00685962373	N/A	N/A	N/A	0.116129032	0.107669173	0.14872818	0.0183673469	N/A	0.0189773326	N/A	N/A	N/A	0.02124	0.036	0.0303	0.02166	C00422	LMGL03011123	9545084	-	-	-	ko00561,ko01100
Lipid-B-P-0809	TG(18:3_20:1_20:1)	甘油三酯_TG(18:3_20:1_20:1)	GL	甘油脂类	TG	甘油三酯	58	5	954.848964	936.81459	[M+NH4]+	C61H108O6	N/A	N/A	0.0174379747	0.0123529412	0.00923076923	N/A	N/A	N/A	N/A	0.132017333	0.110676692	0.162493766	N/A	N/A	0.0207801792	N/A	N/A	N/A	0.1041	0.135	0.1002	0.1053	C00422	LMGL03010929	9544890	-	-	-	ko00561,ko01100
Lipid-B-P-0813	TG(24:0_18:2_18:3)	甘油三酯_TG(24:0_18:2_18:3)	GL	甘油脂类	TG	甘油三酯	60	5	982.880264	964.84589	[M+NH4]+	C63H112O6	0.0131160115	0.00732692308	0.0120607595	0.00664915966	0.00905660377	N/A	N/A	N/A	N/A	0.103418392	0.122105263	0.157406484	0.0127653061	N/A	N/A	N/A	N/A	N/A	0.105	0.1104	0.1251	0.111	C00422	-	-	-	-	-	ko00561,ko01100
Lipid-B-P-0823	TG(15:0_18:3_18:3)	甘油三酯_TG(15:0_18:3_18:3)	GL	甘油脂类	TG	甘油三酯	51	6	854.723764	836.68939	[M+NH4]+	C54H92O6	N/A	N/A	N/A	N/A	N/A	N/A	N/A	N/A	N/A	0.039576312	0.0455639098	0.0486284289	N/A	N/A	N/A	N/A	N/A	N/A	0.02085	0.021	0.01785	0.01545	C00422	LMGL03012908	56936700	-	-	-	ko00561,ko01100
Lipid-B-P-0824	TG(16:0_16:1_20:5)	甘油三酯_TG(16:0_16:1_20:5)	GL	甘油脂类	TG	甘油三酯	52	6	868.739414	850.70504	[M+NH4]+	C55H94O6	0.17430489	0.154615385	0.129113924	0.183088235	0.102467344	0.173950796	0.13687231	0.151029024	0.141029641	1.45594608	1.4406015	2.04688279	0.101632653	0.0750788644	0.161623616	0.149040826	0.0901435407	0.151530612	1.026	0.993	1.05	0.918	C00422	LMGL03010215	9544180	-	-	-	ko00561,ko01100
Lipid-B-P-0799	TG(18:0_18:3_20:2)	甘油三酯_TG(18:0_18:3_20:2)	GL	甘油脂类	TG	甘油三酯	56	5	926.817664	908.78329	[M+NH4]+	C59H104O6	N/A	0.0234230769	0.0254278481	0.0181827731	0.0130043541	0.0101881331	N/A	0.00531926121	N/A	0.162349543	0.178045113	0.214264339	0.0290816327	0.0305362776	0.0347917765	N/A	N/A	0.0101632653	0.0576	0.0726	0.0789	0.0795	C00422	LMGL03010601	9544563	-	-	-	ko00561,ko01100
Lipid-B-P-0683	TG(18:1_22:0_20:2)	甘油三酯_TG(18:1_22:0_20:2)	GL	甘油脂类	TG	甘油三酯	60	3	986.911564	968.87719	[M+NH4]+	C63H116O6	0.00601150527	N/A	0.00644050633	0.00460084034	0.00458635704	0.00538350217	0.00156384505	N/A	N/A	0.0196437169	0.0206917293	0.01840399	0.00584693878	0.00545741325	0.00502899315	N/A	0.00264688995	N/A	0.01782	0.02001	0.01455	0.01593	C00422	LMGL03011338	9545299	-	-	-	ko00561,ko01100
Lipid-B-P-0609	TG(16:0_23:0_18:2)	甘油三酯_TG(16:0_23:0_18:2)	GL	甘油脂类	TG	甘油三酯	57	2	946.880264	928.84589	[M+NH4]+	C60H112O6	0.106423778	0.118269231	0.139139241	0.133298319	0.116400581	0.116353111	0.0318507891	0.0247915567	0.0268954758	0.233413577	0.237593985	0.305236908	0.127959184	0.0681388013	0.0816025303	0.0478111166	0.0462200957	0.0379591837	0.2355	0.303	0.2781	0.327	C00422	-	-	-	-	-	ko00561,ko01100
Lipid-B-P-0681	TG(23:0_18:1_18:2)	甘油三酯_TG(23:0_18:1_18:2)	GL	甘油脂类	TG	甘油三酯	59	3	972.895914	954.86154	[M+NH4]+	C62H114O6	0.368168744	0.351923077	0.407088608	0.406512605	0.351233672	0.332850941	0.0619799139	0.0417941953	0.0686427457	1.33461724	1.26616541	1.59800499	0.492857143	0.305362776	0.442804428	0.0944417118	0.142105263	0.115408163	0.918	0.927	0.867	1.011	C00422	-	-	-	-	-	ko00561,ko01100
Lipid-B-P-0541	TG(18:0_18:0_18:1)	甘油三酯_TG(18:0_18:0_18:1)	GL	甘油脂类	TG	甘油三酯	54	1	906.848964	888.81459	[M+NH4]+	C57H108O6	1.59635666	1.48557692	1.80759494	1.93802521	1.95936139	1.98263386	1.19799139	1.10817942	1.2574103	1.5166105	1.7593985	2.06483791	2.14285714	1.29337539	1.64470216	0.991637973	1.22440191	1.08979592	1.341	1.431	1.263	1.3815	C00422	LMGL03010188	16058371	-	-	-	ko00561,ko01100
Lipid-B-P-0540	TG(16:0_18:0_20:1)	甘油三酯_TG(16:0_18:0_20:1)	GL	甘油脂类	TG	甘油三酯	54	1	906.848964	888.81459	[M+NH4]+	C57H108O6	0.0286481304	0.02775	0.0385822785	0.0441176471	0.0348330914	0.0474674385	0.0260832138	0.0277361478	0.0219656786	0.0300433317	0.042406015	0.0398004988	0.0517346939	0.0311671924	0.0347917765	0.0342351205	0.0333014354	0.0303979592	0.033	0.027	0.0342	0.033	C00422	LMGL03010205	9544170	-	-	-	ko00561,ko01100
Lipid-B-P-0539	TG(17:0_18:0_18:1)	甘油三酯_TG(17:0_18:0_18:1)	GL	甘油脂类	TG	甘油三酯	53	1	892.833314	874.79894	[M+NH4]+	C56H106O6	0.261744966	0.207692308	0.254886076	0.273844538	0.374455733	0.277279305	0.192539455	0.176992084	0.173166927	0.222436206	0.238796992	0.281895262	0.302142857	0.154574132	0.233104902	0.187112641	0.229952153	0.161020408	0.1662	0.1734	0.2145	0.204	C00422	LMGL03010119	9544084	-	-	-	ko00561,ko01100
Lipid-B-P-0538	TG(16:0_16:0_20:1)	甘油三酯_TG(16:0_16:0_20:1)	GL	甘油脂类	TG	甘油三酯	52	1	878.817664	860.78329	[M+NH4]+	C55H104O6	0.22924257	0.167884615	0.219949367	0.281407563	0.272859216	0.258176556	0.166427547	0.116833773	0.144149766	0.225902744	0.272781955	0.272917706	0.268469388	0.223028391	0.252082235	0.167929169	0.217894737	0.180612245	0.198	0.2424	0.201	0.2352	C00422	LMGL03010096	9544062	-	-	-	ko00561,ko01100
Lipid-B-P-0537	TG(16:0_16:1_20:0)	甘油三酯_TG(16:0_16:1_20:0)	GL	甘油脂类	TG	甘油三酯	52	1	878.817664	860.78329	[M+NH4]+	C55H104O6	0.0727708533	0.0559615385	0.0540759494	0.080987395	0.0748911466	0.0743849493	0.0476327116	0.0519261214	0.0570982839	0.0543090997	0.0559398496	0.0604488778	0.0465306122	0.0504731861	0.0442804428	0.0652238072	0.0488038278	0.0410204082	0.0669	0.0618	0.0693	0.0762	C00422	LMGL03010095	9544061	-	-	-	ko00561,ko01100
Lipid-B-P-0536	TG(16:0_18:0_18:1)	甘油三酯_TG(16:0_18:0_18:1)	GL	甘油脂类	TG	甘油三酯	52	1	878.817664	860.78329	[M+NH4]+	C55H104O6	29.3384468	27.0288462	32.2025316	37.5	39.4775036	38.4949349	21.8938307	18.2058047	20.9360374	28.7433799	30.6766917	36.80798	30.9183673	18.8958991	27.2008434	17.5602558	23.4258373	19.4693878	24.66	30	25.11	26.82	C00422	LMGL03010085	25240360	-	-	-	ko00561,ko01100
Lipid-B-P-0535	TG(16:0_17:0_18:1)	甘油三酯_TG(16:0_17:0_18:1)	GL	甘油脂类	TG	甘油三酯	51	1	864.802014	846.76764	[M+NH4]+	C54H102O6	1.98753595	1.97019231	2.38177215	2.67542017	3.16400581	2.60781476	1.58680057	1.39630607	1.59126365	2.34857968	2.15639098	2.56458853	2.30510204	1.50788644	2.01159726	1.53172651	2.02105263	1.64387755	1.695	1.782	1.596	1.596	C00422	LMGL03010051	9544019	-	-	-	ko00561,ko01100
Lipid-B-P-0542	TG(16:0_20:0_18:1)	甘油三酯_TG(16:0_20:0_18:1)	GL	甘油脂类	TG	甘油三酯	54	1	906.848964	888.81459	[M+NH4]+	C57H108O6	6.61553212	6.25961538	7.35189873	8.35084034	7.98258345	8.45151954	5.25107604	4.68601583	5.80343214	5.37313433	5.41353383	6.64339152	7.2244898	3.91167192	5.50342646	3.51205116	4.96650718	3.82653061	6.27	6.57	6.03	6.63	C00422	-	-	-	-	-	ko00561,ko01100
Lipid-B-P-0534	TG(16:0_16:0_18:1)	甘油三酯_TG(16:0_16:0_18:1)	GL	甘油脂类	TG	甘油三酯	50	1	850.786364	832.75199	[M+NH4]+	C53H100O6	74.4966443	81.9230769	82.6329114	95.1680672	89.1146589	81.0419682	56.527977	55.0923483	52.4180967	64.1309581	75.1879699	73.915212	70.7142857	59.3059937	78.1233527	60.7968519	69.4736842	58.7755102	66	69.9	68.4	69.9	C00422	LMGL03010005	5283474	-	-	-	ko00561,ko01100
Lipid-B-P-0531	TG(15:0_16:0_18:1)	甘油三酯_TG(15:0_16:0_18:1)	GL	甘油脂类	TG	甘油三酯	49	1	836.770714	818.73634	[M+NH4]+	C52H98O6	1.10738255	1.22884615	1.37620253	1.54096639	1.5820029	1.40955137	1.05595409	0.962532982	0.932917317	1.31728455	1.11578947	1.51122195	1.38367347	1.24921136	1.14180285	1.21003443	1.29760766	1.16326531	1.266	1.233	1.017	1.221	C00422	LMGL03015010	56938799	-	-	-	ko00561,ko01100
Lipid-B-P-0530	TG(14:0_16:0_18:1)	甘油三酯_TG(14:0_16:0_18:1)	GL	甘油脂类	TG	甘油三酯	48	1	822.755064	804.72069	[M+NH4]+	C51H96O6	0.969319271	1.05865385	1.10278481	1.12815126	1.18432511	0.908827786	0.852223816	0.756728232	0.776911076	0.742416948	0.806015038	0.858852868	0.92755102	1.32492114	0.917237744	0.917855386	0.88708134	0.759183673	0.822	0.798	0.852	0.717	C00422	LMGL03014226	56938015	-	-	-	ko00561,ko01100
Lipid-B-P-0529	TG(16:0_16:0_16:1)	甘油三酯_TG(16:0_16:0_16:1)	GL	甘油脂类	TG	甘油三酯	48	1	822.755064	804.72069	[M+NH4]+	C51H96O6	1.45254075	1.71634615	1.51291139	1.67016807	1.66908563	1.56295224	1.52080344	1.34564644	1.25429017	1.14106885	1.26466165	1.28528678	1.24285714	1.97160883	1.32050606	1.46237088	1.59330144	1.35612245	1.23	1.197	1.3455	1.1385	C00422	LMGL03010017	9543986	-	-	-	ko00561,ko01100
Lipid-B-P-0528	TG(16:0_16:0_15:1)	甘油三酯_TG(16:0_16:0_15:1)	GL	甘油脂类	TG	甘油三酯	47	1	808.739414	790.70504	[M+NH4]+	C50H94O6	0.242761266	0.246634615	0.221772152	0.292121849	0.188969521	0.191316932	0.137733142	0.175092348	0.103588144	0.258257102	0.234285714	0.251970075	0.262959184	0.215141956	0.319451766	0.254992622	0.198660287	0.176938776	0.1626	0.1719	0.1854	0.1545	C00422	-	-	-	-	-	ko00561,ko01100
Lipid-B-P-0527	TG(13:0_16:0_18:1)	甘油三酯_TG(13:0_16:0_18:1)	GL	甘油脂类	TG	甘油三酯	47	1	808.739414	790.70504	[M+NH4]+	C50H94O6	0.271812081	0.389423077	0.163443038	0.226890756	0.205224964	0.200868307	0.171018651	0.21182058	0.143525741	0.202503611	0.221954887	0.302244389	0.171428571	0.536277603	0.27042699	0.448598131	0.210143541	0.379591837	0.2106	0.213	0.1731	0.2196	C00422	LMGL03013791	56937581	-	-	-	ko00561,ko01100
Lipid-B-P-0526	TG(15:0_16:0_16:1)	甘油三酯_TG(15:0_16:0_16:1)	GL	甘油脂类	TG	甘油三酯	47	1	808.739414	790.70504	[M+NH4]+	C50H94O6	0.911792905	1.40192308	0.686582278	0.825630252	0.612481858	0.712011577	0.611190818	0.807387863	0.730109204	0.779971112	1.0406015	0.942643392	0.566326531	1.8170347	1.12915129	2.17215937	0.674641148	1.35918367	0.663	0.693	0.666	0.789	C00422	LMGL03015005	56938794	-	-	-	ko00561,ko01100
Lipid-B-P-0525	TG(14:0_14:0_18:1)	甘油三酯_TG(14:0_14:0_18:1)	GL	甘油脂类	TG	甘油三酯	46	1	794.723764	776.68939	[M+NH4]+	C49H92O6	0.202780441	0.347596154	0.0969113924	0.168592437	0.122786647	0.115484805	0.139454806	0.139472296	0.112792512	0.13245065	0.257142857	0.157107232	0.138061224	0.376971609	0.178703216	0.395474668	0.123301435	0.166836735	0.162	0.1326	0.13485	0.1755	C00422	LMGL03012762	56936558	-	-	-	ko00561,ko01100
Lipid-B-P-0533	TG(16:0_16:1_17:0)	甘油三酯_TG(16:0_16:1_17:0)	GL	甘油脂类	TG	甘油三酯	49	1	836.770714	818.73634	[M+NH4]+	C52H98O6	0.269798658	0.360576923	0.208405063	0.248319328	0.206676343	0.230680174	0.206025825	0.254881266	0.23400936	0.273278767	0.321804511	0.247182045	0.160714286	0.747634069	0.313442277	0.619773733	0.2184689	0.258367347	0.1995	0.2817	0.2292	0.2373	C00422	LMGL03010021	9543990	-	-	-	ko00561,ko01100
Lipid-B-P-0524	TG(14:1_16:0_16:0)	甘油三酯_TG(14:1_16:0_16:0)	GL	甘油脂类	TG	甘油三酯	46	1	794.723764	776.68939	[M+NH4]+	C49H92O6	0.0606903164	0.0879807692	0.0543797468	0.0513655462	0.0615384615	0.099276411	0.0680057389	0.0620580475	0.0574102964	0.0794415022	0.0884210526	0.0813965087	0.0419387755	0.198422713	0.120189773	0.205410723	0.0703349282	0.114183673	0.0753	0.0687	0.0663	0.0612	C00422	LMGL03012844	56936638	-	-	-	ko00561,ko01100
Lipid-B-P-0544	TG(16:0_18:1_20:0)	甘油三酯_TG(16:0_18:1_20:0)	GL	甘油脂类	TG	甘油三酯	54	1	906.848964	888.81459	[M+NH4]+	C57H108O6	5.58005753	4.78846154	5.98481013	7.15336134	6.93759071	6.88856729	4.47632712	3.67282322	4.14976599	4.70871449	4.54135338	5.62593516	6.39795918	3.8170347	4.9024776	3.06935563	3.96172249	3.36734694	4.68	5.16	4.2	4.59	C00422	LMGL03010201	9544166	-	-	-	ko00561,ko01100
Lipid-B-P-0546	TG(16:0_18:1_21:0)	甘油三酯_TG(16:0_18:1_21:0)	GL	甘油脂类	TG	甘油三酯	55	1	920.864614	902.83024	[M+NH4]+	C58H110O6	0.641418984	0.605769231	0.72	0.781512605	0.873730044	0.691751085	0.496413199	0.436939314	0.508580343	0.56331247	0.565413534	0.700249377	0.630612245	0.324921136	0.559831313	0.351205116	0.462200957	0.367346939	0.699	0.729	0.672	0.723	C00422	LMGL03010455	9544418	-	-	-	ko00561,ko01100
Lipid-B-P-0573	TG(14:1_16:0_18:1)	甘油三酯_TG(14:1_16:0_18:1)	GL	甘油脂类	TG	甘油三酯	48	2	820.739414	802.70504	[M+NH4]+	C51H94O6	0.267209971	0.334615385	0.221772152	0.283298319	0.319303338	0.273516643	0.194261119	0.170026385	0.192199688	0.275878671	0.282105263	0.338154613	0.29877551	0.356466877	0.219188192	0.327594688	0.24861244	0.263265306	0.2226	0.2376	0.2112	0.1281	C00422	LMGL03014632	56938421	-	-	-	ko00561,ko01100
Lipid-B-P-0572	TG(14:0_16:1_18:1)	甘油三酯_TG(14:0_16:1_18:1)	GL	甘油脂类	TG	甘油三酯	48	2	820.739414	802.70504	[M+NH4]+	C51H94O6	0.278715244	0.6	0.312911392	0.43802521	0.441219158	0.451519537	0.240746055	0.345118734	0.285803432	0.384207992	0.490225564	0.532668329	0.348979592	1.03785489	0.534528202	0.785046729	0.285358852	0.367346939	0.2334	0.351	0.369	0.2916	C00422	LMGL03014251	-	-	-	-	ko00561,ko01100
Lipid-B-P-0571	TG(14:0_16:0_18:2)	甘油三酯_TG(14:0_16:0_18:2)	GL	甘油脂类	TG	甘油三酯	48	2	820.739414	802.70504	[M+NH4]+	C51H94O6	0.0555129434	0.0542307692	0.0637974684	0.0478991597	0.0612481858	0.0729377713	0.0258823529	0.0150079156	0.0327613105	0.114684641	0.120601504	0.138852868	0.0453061224	0.067192429	0.0357406431	0.268863748	0.0419138756	0.145102041	0.0885	0.0954	0.0843	0.1086	C00422	LMGL03014227	56938040	-	-	-	ko00561,ko01100
Lipid-B-P-0570	TG(16:0_16:1_16:1)	甘油三酯_TG(16:0_16:1_16:1)	GL	甘油脂类	TG	甘油三酯	48	2	820.739414	802.70504	[M+NH4]+	C51H94O6	0.431447747	0.692307692	0.416202532	0.349789916	0.54862119	0.254703329	0.251936872	0.265963061	0.31825273	0.626865672	0.47518797	0.71521197	0.416326531	0.987381703	0.392198208	0.551893753	0.410526316	0.514285714	0.345	0.54	0.435	0.339	C00422	LMGL03010018	-	-	-	-	ko00561,ko01100
Lipid-B-P-0569	TG(15:0_16:1_16:1)	甘油三酯_TG(15:0_16:1_16:1)	GL	甘油脂类	TG	甘油三酯	47	2	806.723764	788.68939	[M+NH4]+	C50H92O6	0.0943432407	0.178557692	0.112101266	0.16355042	0.103628447	0.100723589	0.0593974175	0.113984169	0.124180967	0.13721714	0.175037594	0.159501247	0.0860204082	0.209148265	0.178070638	0.24495819	0.0775119617	0.17755102	0.1098	0.1272	0.1224	0.1455	C00422	LMGL03012901	56936695	-	-	-	ko00561,ko01100
Lipid-B-P-0566	TG(14:1_16:0_16:1)	甘油三酯_TG(14:1_16:0_16:1)	GL	甘油脂类	TG	甘油三酯	46	2	792.708114	774.67374	[M+NH4]+	C49H90O6	0.202205177	0.258461538	0.141873418	0.145273109	0.0824383164	0.133140376	0.129124821	0.126332454	0.0867394696	0.147327877	0.212631579	0.14723192	0.114183673	0.369085174	0.183763838	0.433841613	0.105358852	0.195612245	0.1458	0.1521	0.1386	0.1875	C00422	LMGL03014627	56938416	-	-	-	ko00561,ko01100
Lipid-B-P-0558	TG(16:0_26:0_18:1)	甘油三酯_TG(16:0_26:0_18:1)	GL	甘油脂类	TG	甘油三酯	60	1	990.942864	972.90849	[M+NH4]+	C63H120O6	0.391179291	0.349038462	0.467848101	0.56092437	0.603773585	0.486251809	0.283213773	0.234300792	0.253978159	0.418873375	0.421052632	0.511720698	0.523469388	0.259936909	0.398523985	0.184161338	0.260669856	0.187346939	0.372	0.504	0.429	0.486	C00422	-	-	-	-	-	ko00561,ko01100
Lipid-B-P-0545	TG(15:0_16:0_24:1)	甘油三酯_TG(15:0_16:0_24:1)	GL	甘油脂类	TG	甘油三酯	55	1	920.864614	902.83024	[M+NH4]+	C58H110O6	0.871524449	0.868269231	1.06025316	1.03046218	1.19013062	1.06512301	0.700143472	0.598416887	0.683307332	0.765527203	0.781954887	0.921695761	0.866326531	0.476340694	0.74644175	0.475159862	0.625837321	0.547959184	1.068	1.047	0.9	1.029	C00422	-	131754165	-	-	-	ko00561,ko01100
Lipid-B-P-0557	TG(16:0_25:0_18:1)	甘油三酯_TG(16:0_25:0_18:1)	GL	甘油脂类	TG	甘油三酯	59	1	976.927214	958.89284	[M+NH4]+	C62H118O6	0.943432407	0.940384615	1.19392405	1.37394958	1.52394775	1.15195369	0.717360115	0.563588391	0.645865835	0.964853154	0.926315789	1.13416459	1.17857143	0.634069401	1.05324196	0.495818987	0.806698565	0.541836735	0.999	1.176	1.08	1.065	C00422	-	-	-	-	-	ko00561,ko01100
Lipid-B-P-0555	TG(16:0_24:0_18:1)	甘油三酯_TG(16:0_24:0_18:1)	GL	甘油脂类	TG	甘油三酯	58	1	962.911564	944.87719	[M+NH4]+	C61H116O6	1.95014382	1.84903846	1.98075949	2.39495798	2.29608128	2.45151954	1.50071736	1.09868074	1.35101404	1.67260472	1.4406015	2.20548628	2.13979592	1.35015773	1.8597786	0.970978849	1.33779904	0.96122449	2.121	2.205	2.034	1.83	C00422	-	131755092	-	-	-	ko00561,ko01100
Lipid-B-P-0554	TG(16:0_23:0_18:1)	甘油三酯_TG(16:0_23:0_18:1)	GL	甘油脂类	TG	甘油三酯	57	1	948.895914	930.86154	[M+NH4]+	C60H114O6	2.09683605	1.93846154	2.23594937	2.81092437	2.77503628	2.54413893	1.62123386	1.10817942	1.43525741	1.84015407	1.8556391	2.14563591	2.36020408	1.28706625	1.81233527	1.06246926	1.64210526	1.01326531	2.163	2.526	2.421	2.211	C00422	-	-	-	-	-	ko00561,ko01100
Lipid-B-P-0553	TG(15:0_24:0_18:1)	甘油三酯_TG(15:0_24:0_18:1)	GL	甘油脂类	TG	甘油三酯	57	1	948.895914	930.86154	[M+NH4]+	C60H114O6	1.3029722	1.23173077	1.36405063	1.88130252	1.77068215	1.60347323	1.01865136	0.791556728	0.957878315	1.17573423	1.2481203	1.39451372	1.50612245	0.921135647	1.1829204	0.702410231	1.04784689	0.704081633	1.371	1.734	1.578	1.47	C00422	-	131754270	-	-	-	ko00561,ko01100
Lipid-B-P-0551	TG(16:0_20:0_20:1)	甘油三酯_TG(16:0_20:0_20:1)	GL	甘油脂类	TG	甘油三酯	56	1	934.880264	916.84589	[M+NH4]+	C59H112O6	0.44295302	0.383653846	0.48	0.652310924	0.661828737	0.552821997	0.350071736	0.287810026	0.39625585	0.436206066	0.463157895	0.499750623	0.541836735	0.318611987	0.452293094	0.27860305	0.347368421	0.26877551	0.408	0.471	0.459	0.417	C00422	LMGL03010383	9544346	-	-	-	ko00561,ko01100
Lipid-B-P-0549	TG(14:0_20:1_22:0)	甘油三酯_TG(14:0_20:1_22:0)	GL	甘油脂类	TG	甘油三酯	56	1	934.880264	916.84589	[M+NH4]+	C59H112O6	0.0480345158	0.0536538462	0.0349367089	0.0494747899	0.0386066763	0.0379160637	0.0324246772	0.0345118734	0.0306396256	0.0320654791	0.0472180451	0.0350124688	0.0385714286	0.0741324921	0.041117554	0.0752582391	0.0315789474	0.0514285714	0.0411	0.057	0.0462	0.0453	C00422	LMGL03014499	-	-	-	-	ko00561,ko01100
Lipid-B-P-0548	TG(16:0_18:1_22:0)	甘油三酯_TG(16:0_18:1_22:0)	GL	甘油脂类	TG	甘油三酯	56	1	934.880264	916.84589	[M+NH4]+	C59H112O6	2.9050815	2.83269231	3.52405063	4.44327731	4.17997097	3.58900145	2.51649928	2.03905013	2.58970359	3.06210881	3.18796992	3.14214464	3.64285714	1.96529968	2.5081708	1.67929169	2.53492823	1.91632653	3.18	3.81	3.57	3.51	C00422	LMGL03010511	9544474	-	-	-	ko00561,ko01100
Lipid-B-P-0547	TG(18:0_18:1_20:0)	甘油三酯_TG(18:0_18:1_20:0)	GL	甘油脂类	TG	甘油三酯	56	1	934.880264	916.84589	[M+NH4]+	C59H112O6	2.00767018	1.95	2.48506329	3	2.88243832	2.66570188	1.87087518	1.43430079	1.91887676	2.1694752	2.49022556	2.38204489	2.83163265	1.6466877	2.09699526	1.39301525	2.00669856	1.57346939	2.376	2.886	2.427	2.376	C00422	LMGL03010382	9544345	-	-	-	ko00561,ko01100
Lipid-B-P-0556	TG(16:0_20:1_22:0)	甘油三酯_TG(16:0_20:1_22:0)	GL	甘油脂类	TG	甘油三酯	58	1	962.911564	944.87719	[M+NH4]+	C61H116O6	0.184947267	0.188653846	0.216607595	0.215231092	0.244992743	0.244862518	0.173601148	0.134564644	0.146021841	0.188926336	0.173233083	0.248678304	0.232346939	0.155205047	0.196731682	0.124249877	0.144976077	0.115714286	0.2187	0.2172	0.2295	0.1821	C00422	LMGL03010823	9544784	-	-	-	ko00561,ko01100
Lipid-B-P-0575	TG(16:0_16:1_17:1)	甘油三酯_TG(16:0_16:1_17:1)	GL	甘油脂类	TG	甘油三酯	49	2	834.755064	816.72069	[M+NH4]+	C52H96O6	1.44678811	1.31826923	1.50379747	1.62605042	1.83164006	1.69319826	0.93830703	0.709234828	0.783151326	2.18103033	2.16842105	2.75610973	2.15816327	1.47318612	1.87875593	1.23954747	1.35215311	1.15714286	1.305	1.317	1.305	0.987	C00422	LMGL03010025	-	-	-	-	ko00561,ko01100
Lipid-B-P-0523	TG(14:0_16:0_16:1)	甘油三酯_TG(14:0_16:0_16:1)	GL	甘油脂类	TG	甘油三酯	46	1	794.723764	776.68939	[M+NH4]+	C49H92O6	0.618408437	1.01538462	0.370632911	0.482142857	0.513788099	0.356005789	0.395982783	0.459102902	0.427457098	0.540202215	0.592481203	0.574563591	0.379591837	1.17350158	0.534528202	1.36055091	0.370334928	0.756122449	0.534	0.579	0.411	0.459	C00422	LMGL03014221	56938011	-	-	-	ko00561,ko01100
Lipid-B-P-0521	TG(13:0_14:0_18:1)	甘油三酯_TG(13:0_14:0_18:1)	GL	甘油脂类	TG	甘油三酯	45	1	780.708114	762.67374	[M+NH4]+	C48H90O6	0.114765101	0.0718269231	0.0835443038	0.0778361345	0.0545718433	0.0590448625	0.062553802	0.082005277	0.0471138846	0.0935965335	0.115488722	0.137356608	0.0404081633	0.177287066	0.159409594	0.237579931	0.0915789474	0.133469388	0.0708	0.0867	0.0675	0.0738	C00422	LMGL03013681	56937471	-	-	-	ko00561,ko01100
Lipid-B-P-0494	TG(16:0_17:0_18:0)	甘油三酯_TG(16:0_17:0_18:0)	GL	甘油脂类	TG	甘油三酯	51	0	866.817664	848.78329	[M+NH4]+	C54H104O6	0.042569511	0.0721153846	0.043443038	0.0762605042	0.0629898403	0.0561505065	0.0527977044	0.0636411609	0.0592823713	0.0739528166	0.0547368421	0.0383042394	0.051122449	0.0895899054	0.0610437533	0.0752582391	0.0488038278	0.0529591837	0.0657	0.0756	0.0747	0.0684	C00422	LMGL03010041	9544009	-	-	-	ko00561,ko01100
Lipid-B-P-0493	TG(15:0_17:0_18:0)	甘油三酯_TG(15:0_17:0_18:0)	GL	甘油脂类	TG	甘油三酯	50	0	852.802014	834.76764	[M+NH4]+	C53H102O6	0.0180345158	0.0421153846	0.0133670886	0.0307563025	0.0296081277	0.0187843705	0.0265423242	0.0239683377	0.0226521061	0.0226191623	0.0345864662	0.0389027431	0.0275510204	0.027192429	0.0095202952	0.0301032956	0.0115119617	0.0230816327	0.01932	0.02016	0.02964	0.01767	C00422	LMGL03015058	56938844	-	-	-	ko00561,ko01100
Lipid-B-P-0492	TG(16:0_16:0_18:0)	甘油三酯_TG(16:0_16:0_18:0)	GL	甘油脂类	TG	甘油三酯	50	0	852.802014	834.76764	[M+NH4]+	C53H102O6	5.04793864	6.76442308	4.95189873	6.44432773	5.22496372	4.96382055	4.60545194	5.03430079	4.8049922	5.7920077	6.19548872	5.34164589	4.79081633	9.51104101	5.28202425	9.34087555	4.76555024	6.67346939	5.325	6.42	5.865	6.165	C00422	LMGL03010004	3246953	-	-	-	ko00561,ko01100
Lipid-B-P-0491	TG(15:0_16:0_18:0)	甘油三酯_TG(15:0_16:0_18:0)	GL	甘油脂类	TG	甘油三酯	49	0	838.786364	820.75199	[M+NH4]+	C52H100O6	0.146404602	0.227307692	0.148556962	0.160084034	0.126560232	0.107959479	0.0863701578	0.119683377	0.0957878315	0.149061146	0.163007519	0.181945137	0.115714286	0.282334385	0.182814971	0.333497295	0.115119617	0.251632653	0.0996	0.156	0.1419	0.1458	C00422	LMGL03015009	56938798	-	-	-	ko00561,ko01100
Lipid-B-P-0490	TG(16:0_16:0_17:0)	甘油三酯_TG(16:0_16:0_17:0)	GL	甘油脂类	TG	甘油三酯	49	0	838.786364	820.75199	[M+NH4]+	C52H100O6	0.322147651	0.452884615	0.326582278	0.367121849	0.316400581	0.279305355	0.209469154	0.275461741	0.248049922	0.346653828	0.390977444	0.321695761	0.289285714	0.634069401	0.453874539	0.736350221	0.305741627	0.431632653	0.312	0.3405	0.2895	0.363	C00422	LMGL03010019	9543988	-	-	-	ko00561,ko01100
Lipid-B-P-0489	TG(15:0_16:0_17:0)	甘油三酯_TG(15:0_16:0_17:0)	GL	甘油脂类	TG	甘油三酯	48	0	824.770714	806.73634	[M+NH4]+	C51H98O6	0.217737296	0.484615385	0.185924051	0.263130252	0.244412192	0.220549928	0.169870875	0.311240106	0.161934477	0.28570053	0.327819549	0.296857855	0.192244898	0.65615142	0.2985767	0.823413674	0.249760766	0.419387755	0.2835	0.2496	0.2283	0.2457	C00422	LMGL03015006	56938795	-	-	-	ko00561,ko01100
Lipid-B-P-0488	TG(14:0_16:0_18:0)	甘油三酯_TG(14:0_16:0_18:0)	GL	甘油脂类	TG	甘油三酯	48	0	824.770714	806.73634	[M+NH4]+	C51H98O6	0.0862895494	0.228173077	0.123341772	0.113130252	0.116981132	0.134587554	0.12338594	0.0962532982	0.0829953198	0.122773231	0.130526316	0.13915212	0.0921428571	0.305678233	0.212546125	0.257353665	0.14784689	0.168367347	0.132	0.1563	0.1281	0.1491	C00422	LMGL03014225	91865747	-	-	-	ko00561,ko01100
Lipid-B-P-0495	TG(16:0_18:0_18:0)	甘油三酯_TG(16:0_18:0_18:0)	GL	甘油脂类	TG	甘油三酯	52	0	880.833316	862.79894	[M+NH4]+	C55H106O6	4.40076702	6.30288462	4.95189873	5.75105042	4.17997097	4.90593343	4.46197991	5.11345646	4.46177847	4.83870968	5.95488722	4.71321696	4.16326531	6.78233438	4.96573537	8.17511067	4.6937799	6.4744898	5.865	5.535	5.34	5.595	C00422	LMGL03010069	545690	-	-	-	ko00561,ko01100
Lipid-B-P-0487	TG(16:0_16:0_16:0)	甘油三酯_TG(16:0_16:0_16:0)	GL	甘油脂类	TG	甘油三酯	48	0	824.770714	806.73634	[M+NH4]+	C51H98O6	2.85714286	4.44230769	3.59493671	3.78151261	3.31881955	3.56005789	2.67814443	2.96569921	2.47529901	3.32209918	3.74937343	3.60099751	3.08163265	5.29968454	4.20664207	5.39104771	2.72727273	3.62244898	3.77	3.36	3.33	3.31	C00422	LMGL03010001	11147	555-44-2	-	-	ko00561,ko01100
Lipid-B-P-0485	TG(15:0_16:0_16:0)	甘油三酯_TG(15:0_16:0_16:0)	GL	甘油脂类	TG	甘油三酯	47	0	810.755064	792.72069	[M+NH4]+	C50H96O6	0.616970278	0.888461538	0.483037975	0.5625	0.48766328	0.496382055	0.43902439	0.465435356	0.488299532	0.518536351	0.751879699	0.653865337	0.489795918	1.4511041	0.823932525	1.53467782	0.622966507	0.815816327	0.555	0.573	0.585	0.438	C00422	LMGL03012900	56936694	-	-	-	ko00561,ko01100
Lipid-B-P-0484	TG(14:0_16:0_16:0)	甘油三酯_TG(14:0_16:0_16:0)	GL	甘油脂类	TG	甘油三酯	46	0	796.739416	778.70504	[M+NH4]+	C49H94O6	0.202780441	0.35625	0.238481013	0.226890756	0.156748911	0.247467438	0.173601148	0.29762533	0.173166927	0.122195474	0.252631579	0.209476309	0.151071429	0.238170347	0.268845546	0.515002459	0.288516746	0.393367347	0.2415	0.204	0.2085	0.1326	C00422	LMGL03012786	91865745	-	-	-	ko00561,ko01100
Lipid-B-P-0483	TG(14:0_15:0_16:0)	甘油三酯_TG(14:0_15:0_16:0)	GL	甘油脂类	TG	甘油三酯	45	0	782.723764	764.68939	[M+NH4]+	C48H92O6	0.621284756	0.998076923	0.440506329	0.450630252	0.516690856	0.526772793	0.393113343	0.373614776	0.458658346	0.485315359	0.565413534	0.643391521	0.419387755	1.38801262	0.588297312	1.46384653	0.310047847	0.753061224	0.513	0.552	0.426	0.453	C00422	LMGL03014167	56937957	-	-	-	ko00561,ko01100
Lipid-B-P-0482	TG(13:0_15:0_16:0)	甘油三酯_TG(13:0_15:0_16:0)	GL	甘油脂类	TG	甘油三酯	44	0	768.708114	750.67374	[M+NH4]+	C47H90O6	0.226653883	0.229038462	0.165265823	0.201365546	0.0873730044	0.126193922	0.111047346	0.188073879	0.150078003	0.203659124	0.283308271	0.24	0.193469388	0.318611987	0.246705324	0.545991146	0.131483254	0.266632653	0.2355	0.1815	0.1608	0.2094	C00422	LMGL03013732	56937522	-	-	-	ko00561,ko01100
Lipid-B-P-0480	TG(14:0_14:0_16:0)	甘油三酯_TG(14:0_14:0_16:0)	GL	甘油脂类	TG	甘油三酯	44	0	768.708114	750.67374	[M+NH4]+	C47H90O6	0.139213806	0.263942308	0.133974684	0.173319328	0.0712626996	0.110853835	0.103586801	0.127124011	0.168486739	0.157438613	0.231578947	0.201995012	0.133928571	0.272870662	0.12398524	0.370388588	0.149282297	0.275510204	0.1236	0.11475	0.0942	0.1875	C00422	LMGL03012756	91865743	-	-	-	ko00561,ko01100
Lipid-B-P-0479	TG(13:0_14:0_16:0)	甘油三酯_TG(13:0_14:0_16:0)	GL	甘油脂类	TG	甘油三酯	43	0	754.692464	736.65809	[M+NH4]+	C46H88O6	0.227516779	0.349038462	0.181367089	0.303466387	0.142815675	0.0683068017	0.149210904	0.182058047	0.0982839314	0.233702455	0.327819549	0.191820449	0.0854081633	0.476340694	0.256193991	0.380718151	0.104210526	0.252857143	0.213	0.1869	0.1377	0.1677	C00422	LMGL03013675	56937465	-	-	-	ko00561,ko01100
Lipid-B-P-0478	TG(12:0_14:0_16:0)	甘油三酯_TG(12:0_14:0_16:0)	GL	甘油脂类	TG	甘油三酯	42	0	740.676814	722.64244	[M+NH4]+	C45H86O6	0.125982742	0.235673077	0.0874936709	0.17394958	0.10275762	0.123878437	0.10989957	0.145963061	0.0926677067	0.158305248	0.223759398	0.194513716	0.0973469388	0.365930599	0.189773326	0.336448598	0.111100478	0.219489796	0.1131	0.1566	0.0879	0.1071	C00422	LMGL03013211	56937001	-	-	-	ko00561,ko01100
Lipid-B-P-0486	TG(14:0_16:0_17:0)	甘油三酯_TG(14:0_16:0_17:0)	GL	甘油脂类	TG	甘油三酯	47	0	810.755064	792.72069	[M+NH4]+	C50H96O6	0.316395014	0.565384615	0.233316456	0.236029412	0.228156749	0.246599132	0.189670014	0.296675462	0.253354134	0.309099663	0.390977444	0.430922693	0.216122449	0.728706625	0.382709541	0.658140679	0.279043062	0.492857143	0.327	0.333	0.345	0.2649	C00422	LMGL03014222	56938012	-	-	-	ko00561,ko01100
Lipid-B-P-0522	TG(12:0_16:0_18:1)	甘油三酯_TG(12:0_16:0_18:1)	GL	甘油脂类	TG	甘油三酯	46	1	794.723764	776.68939	[M+NH4]+	C49H92O6	0.0667305849	0.0651923077	0.0574177215	0.0718487395	0.0600870827	0.0749638205	0.056527977	0.0408443272	0.0483619345	0.0641309581	0.0787969925	0.0583541147	0.045	0.0883280757	0.0471270427	0.0900147565	0.0422009569	0.0569387755	0.0513	0.0696	0.0459	0.0822	C00422	LMGL03013326	56937116	-	-	-	ko00561,ko01100
Lipid-B-P-0496	TG(16:0_16:0_20:0)	甘油三酯_TG(16:0_16:0_20:0)	GL	甘油脂类	TG	甘油三酯	52	0	880.833314	862.79894	[M+NH4]+	C55H106O6	2.83317354	4.39903846	3.15949367	3.79726891	3.0478955	2.95224313	3.01291248	3.49868074	3.01092044	3.30765527	3.90977444	3.03740648	2.70918367	4.65299685	3.49499209	5.47466798	3.24401914	4.07142857	3.99	3.6	3.39	3.75	C00422	LMGL03010080	9544047	-	-	-	ko00561,ko01100
Lipid-B-P-0499	TG(17:0_17:0_19:0)	甘油三酯_TG(17:0_17:0_19:0)	GL	甘油脂类	TG	甘油三酯	53	0	894.848964	876.81459	[M+NH4]+	C56H108O6	0.235858102	0.248076923	0.258227848	0.354516807	0.246734398	0.23878437	0.271162123	0.272295515	0.315132605	0.268656716	0.29924812	0.305236908	0.228061224	0.294952681	0.235635213	0.31283817	0.255502392	0.287755102	0.24	0.2775	0.2025	0.2925	C00422	LMGL03010130	9544095	-	-	-	ko00561,ko01100
Lipid-B-P-0520	TG(14:0_15:0_16:1)	甘油三酯_TG(14:0_15:0_16:1)	GL	甘油脂类	TG	甘油三酯	45	1	780.708114	762.67374	[M+NH4]+	C48H90O6	0.336529243	0.45	0.215392405	0.27447479	0.148911466	0.274095514	0.216068867	0.201688654	0.156630265	0.317766009	0.345864662	0.332169576	0.273061224	0.753943218	0.408012652	0.560747664	0.197511962	0.404081633	0.318	0.243	0.2709	0.327	C00422	LMGL03014168	56937958	-	-	-	ko00561,ko01100
Lipid-B-P-0519	TG(14:0_14:0_16:1)	甘油三酯_TG(14:0_14:0_16:1)	GL	甘油脂类	TG	甘油三酯	44	1	766.692464	748	[M+NH4]+	C47H88O6	0.0775167785	0.136730769	0.0637974684	0.0718487395	0.058490566	0.0911722142	0.0470588235	0.0962532982	0.0478939158	0.0980741454	0.10481203	0.118952618	0.075	0.186119874	0.126041118	0.141515002	0.088708134	0.105153061	0.06555	0.1032	0.09165	0.08985	C00422	LMGL03012757	56936554	-	-	-	ko00561,ko01100
Lipid-B-P-0518	TG(12:0_14:0_18:1)	甘油三酯_TG(12:0_14:0_18:1)	GL	甘油脂类	TG	甘油三酯	44	1	766.692464	748.65809	[M+NH4]+	C47H88O6	0.0621284756	0.121730769	0.0583291139	0.0466386555	0.0406386067	0.0494934877	0.0441893831	0.0465435356	0.0405616225	0.0696196437	0.0971428571	0.0757107232	0.0468367347	0.229968454	0.051555087	0.178553861	0.0706220096	0.112959184	0.0639	0.0663	0.0582	0.1074	C00422	LMGL03013217	56937007	-	-	-	ko00561,ko01100
Lipid-B-P-0517	TG(12:0_16:0_16:1)	甘油三酯_TG(12:0_16:0_16:1)	GL	甘油脂类	TG	甘油三酯	44	1	766.692464	748.65809	[M+NH4]+	C47H88O6	0.25282838	0.403846154	0.221164557	0.237920168	0.180551524	0.158031838	0.144045911	0.215936675	0.221840874	0.212036591	0.276390977	0.311221945	0.16622449	0.378548896	0.255245124	0.545991146	0.181435407	0.333673469	0.2871	0.2175	0.1272	0.2202	C00422	LMGL03013322	56937112	-	-	-	ko00561,ko01100
Lipid-B-P-0515	TG(12:0_14:0_16:1)	甘油三酯_TG(12:0_14:0_16:1)	GL	甘油脂类	TG	甘油三酯	42	1	738.661164	720.62679	[M+NH4]+	C45H84O6	0.0491850431	0.0715384615	0.0318987342	0.0302836134	0.0206966618	0.0206367583	0.0395982783	0.025171504	0.0295163807	0.025219066	0.0505263158	0.0371072319	0.0123367347	0.047318612	0.0468107538	0.0737825873	0.0138660287	0.045	0.02904	0.033	0.01578	0.0276	C00422	LMGL03013212	56937002	-	-	-	ko00561,ko01100
Lipid-B-P-0510	TG(16:0_16:0_25:0)	甘油三酯_TG(16:0_16:0_25:0)	GL	甘油脂类	TG	甘油三酯	57	0	950.911564	932.87719	[M+NH4]+	C60H116O6	0.0187535954	0.0200192308	0.019564557	0.0236029412	0.0249056604	0.0171635311	0.0136011478	0.0125699208	0.0141029641	0.0167260472	0.0162406015	0.0133466334	0.0219183673	0.0258044164	0.0228360569	0.0136350221	0.0117703349	0.011877551	0.02184	0.02427	0.02187	0.02628	C00422	-	-	-	-	-	ko00561,ko01100
Lipid-B-P-0509	TG(16:0_18:0_23:0)	甘油三酯_TG(16:0_18:0_23:0)	GL	甘油脂类	TG	甘油三酯	57	0	950.911564	932.87719	[M+NH4]+	C60H116O6	0.020105465	0.0383653846	0.0504303797	0.056092437	0.053701016	0.0390738061	0.0220659971	0.0319788918	0.0258034321	0.0413095811	0.0363909774	0.0281895262	0.0508163265	0.0447949527	0.0433315762	0.0442695524	0.0396172249	0.0288673469	0.0393	0.0468	0.0471	0.0543	C00422	-	-	-	-	-	ko00561,ko01100
Lipid-B-P-0497	TG(15:0_18:0_20:0)	甘油三酯_TG(15:0_18:0_20:0)	GL	甘油脂类	TG	甘油三酯	53	0	894.848964	876.81459	[M+NH4]+	C56H108O6	0.0379674017	0.0605769231	0.0665316456	0.0759453782	0.053701016	0.0439942113	0.0539454806	0.0525593668	0.0555382215	0.0531535869	0.0682706767	0.0535660848	0.0456122449	0.0772870662	0.0626251977	0.0938514511	0.0482296651	0.081122449	0.0579	0.0768	0.0513	0.0612	C00422	LMGL03015132	56938916	-	-	-	ko00561,ko01100
Lipid-B-P-0508	TG(16:0_20:0_20:0)	甘油三酯_TG(16:0_20:0_20:0)	GL	甘油脂类	TG	甘油三酯	56	0	936.895914	918.86154	[M+NH4]+	C59H114O6	0.0276126558	0.0370673077	0.0309873418	0.0327731092	0.028011611	0.0274963821	0.0265423242	0.0313456464	0.0288611544	0.0316321618	0.0276691729	0.0267830424	0.0260204082	0.0451104101	0.0314707433	0.0497294638	0.0225358852	0.0348979592	0.0333	0.0372	0.0393	0.0297	C00422	LMGL03010335	9544299	-	-	-	ko00561,ko01100
Lipid-B-P-0506	TG(16:0_18:0_22:0)	甘油三酯_TG(16:0_18:0_22:0)	GL	甘油脂类	TG	甘油三酯	56	0	936.895914	918.86154	[M+NH4]+	C59H114O6	0.11620326	0.164711538	0.139139241	0.145588235	0.111756168	0.12040521	0.117360115	0.139630607	0.113572543	0.130284064	0.117593985	0.119102244	0.114795918	0.204416404	0.138534528	0.206000984	0.113971292	0.150612245	0.1428	0.1419	0.1584	0.1401	C00422	LMGL03010459	9544422	-	-	-	ko00561,ko01100
Lipid-B-P-0505	TG(16:0_16:0_23:0)	甘油三酯_TG(16:0_16:0_23:0)	GL	甘油脂类	TG	甘油三酯	55	0	922.880264	904.84589	[M+NH4]+	C58H112O6	0.0296260786	0.0377884615	0.0306835443	0.0431722689	0.0412191582	0.0341534009	0.0307030129	0.0242532982	0.0244929797	0.0352431391	0.0484210526	0.0436907731	0.0385714286	0.0460567823	0.041117554	0.0318740777	0.0283349282	0.0275510204	0.0474	0.0441	0.0591	0.0477	C00422	-	-	-	-	-	ko00561,ko01100
Lipid-B-P-0504	TG(15:0_16:0_24:0)	甘油三酯_TG(15:0_16:0_24:0)	GL	甘油脂类	TG	甘油三酯	55	0	922.880264	904.84589	[M+NH4]+	C58H112O6	0.115915628	0.152019231	0.112101266	0.183403361	0.123076923	0.138060781	0.0989956958	0.12	0.0773790952	0.103996148	0.167518797	0.142743142	0.163469388	0.252996845	0.144860306	0.174422036	0.0984688995	0.165612245	0.1524	0.1557	0.1554	0.1797	C00422	-	131754157	-	-	-	ko00561,ko01100
Lipid-B-P-0503	TG(16:0_16:0_22:0)	甘油三酯_TG(16:0_16:0_22:0)	GL	甘油脂类	TG	甘油三酯	54	0	908.864614	890.83024	[M+NH4]+	C57H110O6	0.106423778	0.157211538	0.109367089	0.116596639	0.120754717	0.125904486	0.0906743185	0.107335092	0.120280811	0.150216659	0.140300752	0.131670823	0.112653061	0.190851735	0.148655772	0.208066896	0.103062201	0.159183673	0.14475	0.156	0.1575	0.171	C00422	LMGL03010249	9544214	-	-	-	ko00561,ko01100
Lipid-B-P-0502	TG(14:0_18:0_22:0)	甘油三酯_TG(14:0_18:0_22:0)	GL	甘油脂类	TG	甘油三酯	54	0	908.864614	890.83024	[M+NH4]+	C57H110O6	0.0540747843	0.0530769231	0.0659240506	0.0652310924	0.0603773585	0.0633863965	0.0507890961	0.0563588391	0.0524180967	0.0756860857	0.074887218	0.0751122195	0.0823469388	0.0845425868	0.0673695308	0.0785046729	0.0559808612	0.0765306122	0.084	0.1062	0.0867	0.0999	C00422	LMGL03014355	56938144	-	-	-	ko00561,ko01100
Lipid-B-P-0501	TG(16:0_18:0_20:0)	甘油三酯_TG(16:0_18:0_20:0)	GL	甘油脂类	TG	甘油三酯	54	0	908.864614	890.83024	[M+NH4]+	C57H110O6	0.0862895494	0.113076923	0.0938734177	0.128571429	0.106240929	0.0998552822	0.103873745	0.104485488	0.106084243	0.108329321	0.120601504	0.0939650873	0.0958163265	0.161198738	0.107221929	0.166453517	0.0947368421	0.124591837	0.1218	0.147	0.126	0.1302	C00422	LMGL03010175	9544140	-	-	-	ko00561,ko01100
Lipid-B-P-0500	TG(18:0_18:0_18:0)	甘油三酯_TG(18:0_18:0_18:0)	GL	甘油脂类	TG	甘油三酯	54	0	908.864614	890.83024	[M+NH4]+	C57H110O6	2.24352828	3.43269231	2.71392405	3.23529412	2.66086115	2.33478051	2.36250598	2.92348285	2.58970359	2.80211844	3.17794486	2.32418953	2.18367347	3.83806519	2.56193991	4.19085096	2.35406699	3.3877551	3.14	3.4	3.1	3.24	C00422	LMGL03010002	11146	-	-	-	ko00561,ko01100
Lipid-B-P-0507	TG(16:0_16:0_24:0)	甘油三酯_TG(16:0_16:0_24:0)	GL	甘油脂类	TG	甘油三酯	56	0	936.895914	918.86154	[M+NH4]+	C59H114O6	0.0575263663	0.0726923077	0.0610632911	0.0620798319	0.0673439768	0.0610709117	0.0533715925	0.0493931398	0.0439937598	0.0531535869	0.0273383459	0.0643391521	0.0636734694	0.0876971609	0.0686346863	0.0678799803	0.045645933	0.0456122449	0.081	0.0696	0.087	0.0786	C00422	-	131754998	-	-	-	ko00561,ko01100
Lipid-B-P-0682	TG(24:0_18:1_18:2)	甘油三酯_TG(24:0_18:1_18:2)	GL	甘油脂类	TG	甘油三酯	60	3	986.911564	968.87719	[M+NH4]+	C63H116O6	0.51198466	0.415384615	0.501265823	0.409663866	0.496371553	0.399421129	0.0791965567	0.0525593668	0.0776911076	1.66971594	1.7443609	2.1276808	0.648979592	0.369085174	0.610437533	0.10152484	0.157320574	0.112959184	0.96	1.053	1.005	1.005	C00422	-	131758073	-	-	-	ko00561,ko01100
Lipid-B-P-0576	TG(15:0_16:0_18:2)	甘油三酯_TG(15:0_16:0_18:2)	GL	甘油脂类	TG	甘油三酯	49	2	834.755064	816.72069	[M+NH4]+	C52H96O6	0.252540748	0.4125	0.256708861	0.31512605	0.267343977	0.202894356	0.146054519	0.197255937	0.216224649	0.415984593	0.478195489	0.442892768	0.213979592	0.539432177	0.379546653	0.433841613	0.24430622	0.410204082	0.318	0.342	0.306	0.2934	C00422	LMGL03015011	56938800	-	-	-	ko00561,ko01100
Lipid-B-P-0578	TG(14:0_17:1_18:1)	甘油三酯_TG(14:0_17:1_18:1)	GL	甘油脂类	TG	甘油三酯	49	2	834.755064	816.72069	[M+NH4]+	C52H96O6	0.293384468	0.360576923	0.23635443	0.289285714	0.24586357	0.266859624	0.225251076	0.282110818	0.212168487	0.270967742	0.393984962	0.329177057	0.278877551	0.782334385	0.389035319	0.62567634	0.30430622	0.330612245	0.2769	0.2865	0.2211	0.1974	C00422	LMGL03014298	56938087	-	-	-	ko00561,ko01100
Lipid-B-P-0657	TG(18:1_18:1_18:1)	甘油三酯_TG(18:1_18:1_18:1)	GL	甘油脂类	TG	甘油三酯	54	3	902.817664	884.78329	[M+NH4]+	C57H104O6	4.82262704	4.75961538	5.19493671	5.94537815	6.01838413	5.14230584	1.81731229	1.61477573	1.75767031	11.747713	12.3308271	15.0623441	9.8877551	8.60147213	10.9646811	4.72208559	5.36842105	4.54081633	4.82	4.62	4.5	4.67	C00422	LMGL03010250	5497163	-	-	-	ko00561,ko01100
Lipid-B-P-0655	TG(17:0_18:1_18:2)	甘油三酯_TG(17:0_18:1_18:2)	GL	甘油脂类	TG	甘油三酯	53	3	888.802014	870.76764	[M+NH4]+	C56H102O6	0.359539789	0.320192308	0.355443038	0.276365546	0.359941945	0.292329957	0.0771879484	0.0592084433	0.07925117	1.24217622	1.44962406	1.85236908	0.471428571	0.347003155	0.547179758	0.172356124	0.165358852	0.134081633	0.648	0.735	0.675	0.675	C00422	LMGL03010164	9544129	-	-	-	ko00561,ko01100
Lipid-B-P-0654	TG(16:0_18:0_18:3)	甘油三酯_TG(16:0_18:0_18:3)	GL	甘油脂类	TG	甘油三酯	52	3	874.786364	856.75199	[M+NH4]+	C55H100O6	0.246212848	0.247211538	0.287696203	0.192226891	0.216255443	0.147033285	0.0418938307	0.029414248	0.0455538222	1.8199326	1.6962406	2.16957606	0.205408163	0.186750789	0.272008434	0.0478111166	0.0637320574	0.0364285714	0.969	0.759	0.795	1.125	C00422	LMGL03010125	25240362	-	-	-	ko00561,ko01100
Lipid-B-P-0653	TG(14:0_18:1_20:2)	甘油三酯_TG(14:0_18:1_20:2)	GL	甘油脂类	TG	甘油三酯	52	3	874.786364	856.75199	[M+NH4]+	C55H100O6	0.0874400767	0.0550961538	0.0540759494	0.0642857143	0.0380261248	0.0535455861	0.0282926829	0.0398944591	0.0355694228	0.157149735	0.170827068	0.197805486	0.077755102	0.111987382	0.0803373748	0.10152484	0.0459330144	0.0704081633	0.1059	0.087	0.099	0.0912	C00422	LMGL03014370	56938159	-	-	-	ko00561,ko01100
Lipid-B-P-0652	TG(16:1_18:1_18:1)	甘油三酯_TG(16:1_18:1_18:1)	GL	甘油脂类	TG	甘油三酯	52	3	874.786364	856.75199	[M+NH4]+	C55H100O6	3.45158198	3.40384615	3.73670886	3.75	3.83164006	3.96526773	1.73888092	1.66860158	1.61934477	5.69090034	6.40601504	7.60099751	6.03061224	4.41640379	5.12387981	3.48253812	3.67464115	3.33673469	3.3	3.15	3.48	3.09	C00422	LMGL03010118	9544083	-	-	-	ko00561,ko01100
Lipid-B-P-0651	TG(16:0_18:1_18:2)	甘油三酯_TG(16:0_18:1_18:2)	GL	甘油脂类	TG	甘油三酯	52	3	874.786364	856.75199	[M+NH4]+	C55H100O6	6.67305849	6.02884615	6.95696203	5.6407563	5.66037736	5.75976845	1.13342898	0.867546174	1.05148206	20.1348098	23.7293233	25.7955112	8.75510204	6.08832808	7.90722193	2.25774717	2.57799043	2.26530612	10.53	9.09	9.93	9.93	C00422	LMGL03010121	25240361	-	-	-	ko00561,ko01100
Lipid-B-P-0650	TG(16:0_17:0_18:3)	甘油三酯_TG(16:0_17:0_18:3)	GL	甘油脂类	TG	甘油三酯	51	3	860.770714	842.73634	[M+NH4]+	C54H98O6	0.0257142857	0.0233653846	0.0250329114	0.0162920168	0.0264731495	0.0159768452	0.0130559541	N/A	0.0109516381	0.122773231	0.133233083	0.156508728	0.0318367347	0.032807571	0.0296046389	N/A	0.0165933014	0.0177244898	0.0768	0.0852	0.0879	0.0741	C00422	LMGL03010077	9544044	-	-	-	ko00561,ko01100
Lipid-B-P-0658	TG(18:0_18:1_18:2)	甘油三酯_TG(18:0_18:1_18:2)	GL	甘油脂类	TG	甘油三酯	54	3	902.817664	884.78329	[M+NH4]+	C57H104O6	4.05560882	4.35576923	4.76962025	4.06512605	4.52830189	3.50217077	0.81205165	0.658575198	0.780031201	17.1304766	18.2255639	21.6658354	6	4.16403785	6.45229309	1.53762912	1.84880383	1.57959184	7.32	7.41	6.3	5.88	C00422	LMGL03010252	9544216	-	-	-	ko00561,ko01100
Lipid-B-P-0647	TG(16:0_17:1_18:2)	甘油三酯_TG(16:0_17:1_18:2)	GL	甘油脂类	TG	甘油三酯	51	3	860.770714	842.73634	[M+NH4]+	C54H98O6	0.558005753	0.588461538	0.543797468	0.529411765	0.612481858	0.518089725	0.167862267	0.152295515	0.178159126	1.44727973	1.63909774	2.01695761	0.670408163	0.615141956	0.689509752	0.345302509	0.338755981	0.30244898	0.786	0.87	0.759	0.843	C00422	LMGL03010075	-	-	-	-	ko00561,ko01100
Lipid-B-P-0645	TG(14:0_18:1_18:2)	甘油三酯_TG(14:0_18:1_18:2)	GL	甘油脂类	TG	甘油三酯	50	3	846.755064	828.72069	[M+NH4]+	C53H96O6	0.158485139	0.157211538	0.197468354	0.179621849	0.176487663	0.152532562	0.0593974175	0.0468601583	0.0577223089	0.597977853	0.646616541	0.649376559	0.228673469	0.236277603	0.240063258	0.138416134	0.0757894737	0.0982653061	0.2616	0.222	0.1866	0.2037	C00422	LMGL03014362	56938151	-	-	-	ko00561,ko01100
Lipid-B-P-0644	TG(16:0_16:0_18:3)	甘油三酯_TG(16:0_16:0_18:3)	GL	甘油脂类	TG	甘油三酯	50	3	846.755064	828.72069	[M+NH4]+	C53H96O6	1.06711409	1.04711538	1.11493671	0.831932773	0.824383164	0.856729378	0.136011478	0.140897098	0.166926677	6.701974	7.4887218	8.0798005	0.939795918	0.747634069	1.05640485	0.215445155	0.240287081	0.204489796	3.27	3.78	3.39	3.72	C00422	LMGL03010054	25240358	-	-	-	ko00561,ko01100
Lipid-B-P-0643	TG(16:0_16:2_18:1)	甘油三酯_TG(16:0_16:2_18:1)	GL	甘油脂类	TG	甘油三酯	50	3	846.755064	828.72069	[M+NH4]+	C53H96O6	0.052924257	0.0533653846	0.0331139241	0.0519957983	0.041509434	0.0518089725	0.0233285509	0.0175092348	0.0102964119	0.0985074627	0.100451128	0.184339152	0.0612244898	0.0460567823	0.0420664207	N/A	0.0273014354	0.0215510204	0.0759	0.0603	0.0516	0.0723	C00422	-	-	-	-	-	ko00561,ko01100
Lipid-B-P-0642	TG(16:0_16:1_18:2)	甘油三酯_TG(16:0_16:1_18:2)	GL	甘油脂类	TG	甘油三酯	50	3	846.755064	828.72069	[M+NH4]+	C53H96O6	0.448705657	0.426923077	0.534683544	0.478991597	0.420899855	0.396526773	0.121090387	0.0680738786	0.126053042	1.35772749	1.48270677	1.90623441	0.581632653	0.340694006	0.471270427	0.213969503	0.212727273	0.188571429	0.81	0.771	0.828	0.873	C00422	LMGL03010053	9544021	-	-	-	ko00561,ko01100
Lipid-B-P-0641	TG(16:1_16:1_18:1)	甘油三酯_TG(16:1_16:1_18:1)	GL	甘油脂类	TG	甘油三酯	50	3	846.755064	828.72069	[M+NH4]+	C53H96O6	0.688878236	0.823557692	0.6	0.652310924	0.650217707	0.589001447	0.385939742	0.482849604	0.394695788	0.996629754	1.1443609	1.52618454	0.659693878	1.30914826	0.944122298	1.08017708	0.463636364	0.573979592	0.7125	0.831	0.75	0.8355	C00422	LMGL03010052	131759416	-	-	-	ko00561,ko01100
Lipid-B-P-0640	TG(16:0_15:1_18:2)	甘油三酯_TG(16:0_15:1_18:2)	GL	甘油脂类	TG	甘油三酯	49	3	832.739414	814.70504	[M+NH4]+	C52H94O6	0.101821668	0.105288462	0.106329114	0.103676471	0.100725689	0.109406657	0.0261406026	0.0150395778	0.0224648986	0.375541647	0.390977444	0.535660848	0.119693878	0.120504732	0.116394307	N/A	0.0453588517	0.0569387755	0.1836	0.237	0.2202	0.1686	C00422	-	-	-	-	-	ko00561,ko01100
Lipid-B-P-0636	TG(14:0_16:0_18:3)	甘油三酯_TG(14:0_16:0_18:3)	GL	甘油脂类	TG	甘油三酯	48	3	818.723764	800.68939	[M+NH4]+	C51H92O6	0.0130872483	0.0169615385	0.0127898734	0.0254936975	0.00679245283	0.0119536903	0.00404591105	0.00655408971	0.00936037441	0.0465093885	0.0469172932	0.0616458853	0.0157653061	0.0485804416	0.00831839747	0.0146974914	N/A	N/A	0.02811	0.0525	0.0237	0.039	C00422	LMGL03014228	56938017	-	-	-	ko00561,ko01100
Lipid-B-P-0646	TG(15:0_18:1_18:2)	甘油三酯_TG(15:0_18:1_18:2)	GL	甘油脂类	TG	甘油三酯	51	3	860.770714	842.73634	[M+NH4]+	C54H98O6	0.155608821	0.159807692	0.153113924	0.174579832	0.153846154	0.145586107	0.0450502152	0.0277994723	0.0340093604	0.658642273	0.70075188	0.861845387	0.259591837	0.176971609	0.266947812	0.0953271028	0.08784689	0.116020408	0.306	0.345	0.312	0.342	C00422	LMGL03015146	131750653	-	-	-	ko00561,ko01100
Lipid-B-P-0635	TG(14:0_16:1_18:2)	甘油三酯_TG(14:0_16:1_18:2)	GL	甘油脂类	TG	甘油三酯	48	3	818.723764	800.68939	[M+NH4]+	C51H92O6	0.693192713	0.741346154	0.275240506	0.346638655	0.273730044	0.332850941	0.315638451	0.370448549	0.377535101	0.491092922	0.706766917	0.580548628	0.404081633	1.31861199	0.395361096	1.10673881	0.347368421	0.841836735	0.363	0.567	0.378	0.462	C00422	LMGL03014252	56938041	-	-	-	ko00561,ko01100
Lipid-B-P-0659	TG(16:0_18:1_20:2)	甘油三酯_TG(16:0_18:1_20:2)	GL	甘油脂类	TG	甘油三酯	54	3	902.817664	884.78329	[M+NH4]+	C57H104O6	0.673058485	0.623076923	0.713924051	0.614495798	0.647314949	0.529667149	0.127116212	0.140263852	0.119812793	2.11169957	2.22857143	2.57057357	0.655102041	0.545741325	0.784396415	0.235809149	0.3215311	0.221632653	1.113	1.206	1.074	0.981	C00422	LMGL03010271	9544235	-	-	-	ko00561,ko01100
Lipid-B-P-0661	TG(16:0_18:2_20:1)	甘油三酯_TG(16:0_18:2_20:1)	GL	甘油脂类	TG	甘油三酯	54	3	902.817664	884.78329	[M+NH4]+	C57H104O6	0.609779482	0.651923077	0.726075949	0.677521008	0.612481858	0.509406657	0.165853659	0.134248021	0.177223089	1.97014925	2.15639098	2.32518703	0.719387755	0.561514196	0.819188192	0.288047221	0.344497608	0.255	1.014	1.116	1.002	1.077	C00422	LMGL03010267	9544231	-	-	-	ko00561,ko01100
Lipid-B-P-0678	TG(18:3_20:0_20:0)	甘油三酯_TG(18:3_20:0_20:0)	GL	甘油脂类	TG	甘油三酯	58	3	958.880264	940.84589	[M+NH4]+	C61H112O6	0.0304889741	0.0264807692	0.0262481013	0.0215546218	0.0262409289	0.0181186686	0.00364418938	0.00198522427	0.00477379095	0.118728936	0.137744361	0.181047382	0.0216428571	0.0212302839	0.0243226147	N/A	0.00525358852	N/A	0.1431	0.1353	0.1401	0.1635	C00422	LMGL03010785	9544746	-	-	-	ko00561,ko01100
Lipid-B-P-0677	TG(18:2_20:0_20:1)	甘油三酯_TG(18:2_20:0_20:1)	GL	甘油脂类	TG	甘油三酯	58	3	958.880264	940.84589	[M+NH4]+	C61H112O6	0.0140364334	0.0125769231	0.0148860759	0.0162605042	0.0118142235	0.011577424	0.00338593974	0.00258680739	0.00208736349	0.038131921	0.0360902256	0.0442892768	0.0195	0.00927444795	0.0150237217	N/A	0.00442105263	0.00563265306	0.02832	0.0357	0.02487	0.02982	C00422	LMGL03010788	9544749	-	-	-	ko00561,ko01100
Lipid-B-P-0675	TG(18:1_18:1_22:1)	甘油三酯_TG(18:1_18:1_22:1)	GL	甘油脂类	TG	甘油三酯	58	3	958.880264	940.84589	[M+NH4]+	C61H112O6	0.258868648	0.24375	0.290126582	0.266281513	0.294629898	0.305354559	0.1241033	0.100686016	0.105460218	0.57920077	0.622556391	0.787032419	0.64744898	0.324921136	0.567738535	0.202164289	0.318660287	0.246428571	0.225	0.216	0.267	0.252	C00422	LMGL03010976	25240385	-	-	-	ko00561,ko01100
Lipid-B-P-0674	TG(18:1_18:2_22:0)	甘油三酯_TG(18:1_18:2_22:0)	GL	甘油脂类	TG	甘油三酯	58	3	958.880264	940.84589	[M+NH4]+	C61H112O6	0.560882071	0.533653846	0.634936709	0.538865546	0.603773585	0.561505065	0.117934003	0.0873878628	0.0976599064	2.16080886	1.89172932	2.40598504	0.942857143	0.501577287	0.790722193	0.200983768	0.231100478	0.19744898	1.341	1.365	1.296	1.371	C00422	LMGL03010969	25240384	-	-	-	ko00561,ko01100
Lipid-B-P-0673	TG(21:0_18:1_18:2)	甘油三酯_TG(21:0_18:1_18:2)	GL	甘油脂类	TG	甘油三酯	57	3	944.864614	926.83024	[M+NH4]+	C60H110O6	0.148418025	0.147115385	0.173772152	0.143382353	0.142235123	0.16382055	0.0256814921	0.0174775726	0.0265522621	0.514203178	0.538345865	0.709226933	0.203877551	0.13785489	0.191038482	0.0404328578	0.0554066986	0.047755102	0.366	0.393	0.357	0.396	C00422	-	-	-	-	-	ko00561,ko01100
Lipid-B-P-0672	TG(18:0_18:3_20:0)	甘油三酯_TG(18:0_18:3_20:0)	GL	甘油脂类	TG	甘油三酯	56	3	930.848964	912.81459	[M+NH4]+	C59H108O6	1.26845638	0.882692308	1.18177215	1.07773109	1.25689405	1.06512301	0.181635581	0.149129288	0.169110764	4.10207029	4.72180451	5.56608479	1.51836735	1.00630915	1.4359515	0.295130349	0.476555024	0.339795918	1.857	2.283	2.07	2.121	C00422	LMGL03010477	9544440	-	-	-	ko00561,ko01100
Lipid-B-P-0671	TG(16:0_18:2_22:1)	甘油三酯_TG(16:0_18:2_22:1)	GL	甘油脂类	TG	甘油三酯	56	3	930.848964	912.81459	[M+NH4]+	C59H108O6	0.0302013423	0.0452884615	0.0565063291	0.0453781513	0.0368650218	0.0471780029	0.00665710187	0.0116833773	0.0107956318	0.143861338	0.143458647	0.197206983	0.0465306122	0.0245741325	0.0351080654	0.0348253812	0.0197511962	0.0176020408	0.0531	0.0741	0.0822	0.0699	C00422	LMGL03010632	9544594	-	-	-	ko00561,ko01100
Lipid-B-P-0660	TG(18:0_18:0_18:3)	甘油三酯_TG(18:0_18:0_18:3)	GL	甘油脂类	TG	甘油三酯	54	3	902.817664	884.78329	[M+NH4]+	C57H104O6	1.81208054	2.03365385	2.26329114	2.19012605	1.95936139	1.67872648	0.357245337	0.356200528	0.374414977	7.97303804	9.35338346	10.7431421	2.75510204	1.92429022	2.90985767	0.83669454	1.0062201	0.782142857	3.315	3.21	3.015	3.15	C00422	LMGL03010256	25240369	-	-	-	ko00561,ko01100
Lipid-B-P-0670	TG(16:0_20:1_20:2)	甘油三酯_TG(16:0_20:1_20:2)	GL	甘油脂类	TG	甘油三酯	56	3	930.848964	912.81459	[M+NH4]+	C59H108O6	N/A	0.0305769231	0.0144	0.0184978992	0.0247605225	0.0143270622	N/A	N/A	N/A	0.0482426577	0.0538345865	0.0840897756	0.0315306122	0.0172555205	0.0182182393	N/A	0.0135215311	N/A	0.02931	0.02733	0.02796	0.0342	C00422	LMGL03010485	9544448	-	-	-	ko00561,ko01100
Lipid-B-P-0668	TG(20:1_18:2_18:0)	甘油三酯_TG(20:1_18:2_18:0)	GL	甘油脂类	TG	甘油三酯	56	3	930.848964	912.81459	[M+NH4]+	C59H108O6	0.0713326942	0.0634615385	0.0789873418	0.062710084	0.0876632801	0.0671490593	0.0158680057	0.0105118734	0.00811232449	0.228502648	0.253834586	0.332169576	0.127346939	0.0659305994	0.114496574	0.0466305952	0.0257511962	0.0294489796	0.1284	0.1437	0.1314	0.1185	C00422	LMGL03010483	131750373	-	-	-	ko00561,ko01100
Lipid-B-P-0667	TG(18:1_18:1_20:1)	甘油三酯_TG(18:1_18:1_20:1)	GL	甘油脂类	TG	甘油三酯	56	3	930.848964	912.81459	[M+NH4]+	C59H108O6	4.51581975	3.80769231	5.19493671	5.0105042	5.80551524	4.60202605	1.72740316	1.48812665	1.89391576	12.7973038	13.4736842	16.8778055	10.4693878	7.03470032	9.99472852	3.54156419	5.08133971	4.16326531	3.93	4.68	4.11	4.71	C00422	LMGL03010484	9544447	-	-	-	ko00561,ko01100
Lipid-B-P-0666	TG(18:1_18:2_20:0)	甘油三酯_TG(18:1_18:2_20:0)	GL	甘油脂类	TG	甘油三酯	56	3	930.848964	912.81459	[M+NH4]+	C59H108O6	1.08724832	0.931730769	1.13924051	1.07457983	1.21335269	1.05354559	0.223242468	0.15292876	0.183151326	4.21762157	4.63157895	5.44638404	1.6377551	1.00315457	1.53083817	0.315789474	0.450717703	0.358163265	1.803	2.547	2.196	2.172	C00422	LMGL03010478	25240376	-	-	-	ko00561,ko01100
Lipid-B-P-0665	TG(18:1_18:1_19:1)	甘油三酯_TG(18:1_18:1_19:1)	GL	甘油脂类	TG	甘油三酯	55	3	916.833314	898.79894	[M+NH4]+	C58H106O6	0.0990891659	0.0950480769	0.107392405	0.131565126	0.149492017	0.114905933	0.0496413199	0.0417941953	0.0449297972	0.277323062	0.266165414	0.333665835	0.280102041	0.148422713	0.199261993	0.102262666	0.142679426	0.108214286	0.0972	0.11355	0.09735	0.0981	C00422	LMGL03013031	-	-	-	-	ko00561,ko01100
Lipid-B-P-0664	TG(17:1_18:1_20:1)	甘油三酯_TG(17:1_18:1_20:1)	GL	甘油脂类	TG	甘油三酯	55	3	916.833314	898.79894	[M+NH4]+	C58H106O6	0.157334612	0.154038462	0.199594937	0.235714286	0.241509434	0.189290883	0.0921090387	0.0801055409	0.0923556942	0.326432354	0.396992481	0.448877805	0.315306122	0.157413249	0.265366368	0.125135268	0.19722488	0.143877551	0.18	0.1836	0.1737	0.1773	C00422	LMGL03010344	-	-	-	-	ko00561,ko01100
Lipid-B-P-0663	TG(16:0_18:3_20:0)	甘油三酯_TG(16:0_18:3_20:0)	GL	甘油脂类	TG	甘油三酯	54	3	902.817664	884.78329	[M+NH4]+	C57H104O6	0.0514860978	0.0383653846	0.0695696203	0.050105042	0.0539912917	0.0437047757	0.0128263989	0.0102902375	0.00702028081	0.361097737	0.381954887	0.424937656	0.0416326531	0.0308832808	0.0493410648	0.0201869159	0.0157320574	0.0133163265	0.2355	0.2205	0.2328	0.1854	C00422	LMGL03010262	9544226	-	-	-	ko00561,ko01100
Lipid-B-P-0662	TG(20:0_18:1_18:2)	甘油三酯_TG(20:0_18:1_18:2)	GL	甘油脂类	TG	甘油三酯	56	3	902.817664	884.78329	[M+NH4]+	C57H104O6	0.0537871524	0.0620192308	0.0707848101	0.0608193277	0.0725689405	0.0590448625	0.00674318508	0.0110184697	0.00817472699	0.363986519	0.34887218	0.448877805	0.0557142857	0.0498422713	0.0401686874	0.0205410723	0.0235406699	0.0130408163	0.2622	0.279	0.204	0.2229	C00422	-	-	-	-	-	ko00561,ko01100
Lipid-B-P-0669	TG(16:0_18:3_22:0)	甘油三酯_TG(16:0_18:3_22:0)	GL	甘油脂类	TG	甘油三酯	56	3	930.848964	912.81459	[M+NH4]+	C59H108O6	0.0373921381	0.0220096154	0.0287392405	0.0212394958	0.0259216255	0.0244862518	0.00608321377	0.00209920844	0.00611544462	0.162638421	0.202706767	0.208877805	0.0227755102	0.018170347	0.0305218766	N/A	0.00826794258	0.00391836735	0.1704	0.1497	0.1773	0.1479	C00422	LMGL03010627	9544589	-	-	-	ko00561,ko01100
Lipid-B-P-0577	TG(13:0_18:1_18:1)	甘油三酯_TG(13:0_18:1_18:1)	GL	甘油脂类	TG	甘油三酯	49	2	834.755064	816.72069	[M+NH4]+	C52H96O6	0.391179291	0.288461538	0.370632911	0.505777311	0.582002903	0.432706223	0.208034433	0.186807388	0.263650546	0.732306211	0.690225564	0.839401496	0.626020408	0.375394322	0.520295203	0.33792425	0.483732057	0.341326531	0.348	0.345	0.357	0.342	C00422	LMGL03012732	56936530	-	-	-	ko00561,ko01100
Lipid-B-P-0622	TG(26:0_18:1_18:1)	甘油三酯_TG(26:0_18:1_18:1)	GL	甘油脂类	TG	甘油三酯	62	2	1016.958514	998.92414	[M+NH4]+	C65H122O6	0.279002876	0.219230769	0.29164557	0.354516807	0.404934688	0.318379161	0.118220947	0.101952507	0.119344774	0.427539721	0.443609023	0.543142145	0.491326531	0.241324921	0.41117554	0.122036399	0.193779904	0.159183673	0.237	0.303	0.285	0.306	C00422	-	-	-	-	-	ko00561,ko01100
Lipid-B-P-0620	TG(18:0_20:1_22:1)	甘油三酯_TG(18:0_20:1_22:1)	GL	甘油脂类	TG	甘油三酯	60	2	988.927214	970.89284	[M+NH4]+	C63H118O6	0.0491850431	0.0510576923	0.0504303797	0.0538865546	0.0638606676	0.0587554269	0.0358680057	0.0260263852	0.031825273	0.0531535869	0.049924812	0.0733167082	0.068877551	0.0429022082	0.0607274644	0.0267683227	0.0401913876	0.0289897959	0.066	0.0738	0.0711	0.0702	C00422	LMGL03011272	9545233	-	-	-	ko00561,ko01100
Lipid-B-P-0597	TG(18:0_18:0_18:2)	甘油三酯_TG(18:0_18:0_18:2)	GL	甘油脂类	TG	甘油三酯	54	2	904.833314	886.79894	[M+NH4]+	C57H106O6	9.36241611	7.83173077	8.58227848	11.6281513	11.0159652	10.4196816	4.61979914	3.78364116	4.46177847	15.5994222	17.1428571	20.0498753	16.8367347	8.89589905	12.7780706	6.18298082	8.9138756	7.43877551	6.42	9.135	8.415	8.01	C00422	LMGL03010220	25240368	-	-	-	ko00561,ko01100
Lipid-B-P-0595	TG(16:0_18:2_20:0)	甘油三酯_TG(16:0_18:2_20:0)	GL	甘油脂类	TG	甘油三酯	54	2	904.833314	886.79894	[M+NH4]+	C57H106O6	0.606903164	0.536538462	0.601518987	0.62710084	0.676342525	0.544138929	0.186800574	0.156411609	0.191887676	0.953298026	1.13383459	1.38852868	0.529591837	0.372239748	0.474433316	0.21987211	0.271004785	0.18122449	0.879	0.921	0.945	1.032	C00422	LMGL03010230	9544195	-	-	-	ko00561,ko01100
Lipid-B-P-0593	TG(16:1_18:0_20:1)	甘油三酯_TG(16:1_18:0_20:1)	GL	甘油脂类	TG	甘油三酯	54	2	904.833314	886.79894	[M+NH4]+	C57H106O6	9.06040268	7.24038462	8.71898734	10.4306723	11.7851959	11.316932	4.79196557	4.08443272	5.36661466	12.9417429	14.1353383	16.9077307	13.4693878	8.04416404	9.55192409	5.99114609	8.06698565	6.64285714	6.21	8.43	7.89	8.61	C00422	LMGL03010235	9544200	-	-	-	ko00561,ko01100
Lipid-B-P-0592	TG(16:0_18:1_20:1)	甘油三酯_TG(16:0_18:1_20:1)	GL	甘油脂类	TG	甘油三酯	54	2	904.833314	886.79894	[M+NH4]+	C57H106O6	7.93863854	6.49038462	8.84050633	10.3361345	9.98548621	9.84081042	4.82065997	4.11609499	5.55382215	11.5551276	11.7293233	15.0523691	11.3571429	6.87697161	9.23563521	5.63698967	7.83732057	5.90816327	5.7	7.68	6.75	7.74	C00422	LMGL03010234	9544199	-	-	-	ko00561,ko01100
Lipid-B-P-0591	TG(18:0_18:1_18:1)	甘油三酯_TG(18:0_18:1_18:1)	GL	甘油脂类	TG	甘油三酯	54	2	904.833314	886.79894	[M+NH4]+	C57H106O6	2.99137105	2.42307692	3.1443038	3.84453782	3.42525399	3.50217077	1.52080344	1.24116095	1.60686427	5.19980741	5.44360902	6.37406484	5.1122449	3.0126183	4.28571429	2.09542548	2.71291866	2.32653061	2.16	3.015	2.415	2.58	C00422	LMGL03010217	16058372	-	-	-	ko00561,ko01100
Lipid-B-P-0590	TG(17:0_18:0_18:2)	甘油三酯_TG(17:0_18:0_18:2)	GL	甘油脂类	TG	甘油三酯	53	2	890.817664	872.78329	[M+NH4]+	C56H104O6	0.0379674017	0.0235384615	0.0401012658	0.0299684874	0.0362844702	0.0344428365	0.013974175	0.0143746702	0.0128549142	0.0866634569	0.0917293233	0.0987531172	0.0299081633	0.038170347	0.0442804428	0.0219281849	0.0140956938	0.0163163265	0.0744	0.0951	0.0936	0.0921	C00422	LMGL03010143	9544108	-	-	-	ko00561,ko01100
Lipid-B-P-0589	TG(17:0_18:1_18:1)	甘油三酯_TG(17:0_18:1_18:1)	GL	甘油脂类	TG	甘油三酯	53	2	890.817664	872.78329	[M+NH4]+	C56H104O6	1.13902205	1.04423077	1.24556962	1.38340336	1.82583454	1.24167873	0.671449067	0.528759894	0.611544462	2.14925373	2.16842105	2.41197007	2.00510204	1.18927445	1.56246705	0.885391048	1.30047847	1.08673469	0.945	1.035	0.942	0.93	C00422	LMGL03010138	9544103	-	-	-	ko00561,ko01100
Lipid-B-P-0598	TG(15:0_18:1_22:1)	甘油三酯_TG(15:0_18:1_22:1)	GL	甘油脂类	TG	甘油三酯	55	2	918.848964	900.81459	[M+NH4]+	C58H108O6	0.687440077	0.550961538	0.723037975	0.756302521	0.882438316	0.81910275	0.43615495	0.367282322	0.452418097	0.759749639	0.8	1.15511222	0.945918367	0.498422713	0.698998419	0.374815544	0.513875598	0.391836735	0.741	0.855	0.717	0.765	C00422	LMGL03015160	131754360	-	-	-	ko00561,ko01100
Lipid-B-P-0588	TG(16:0_16:0_20:2)	甘油三酯_TG(16:0_16:0_20:2)	GL	甘油脂类	TG	甘油三酯	52	2	876.802014	858.76764	[M+NH4]+	C55H102O6	15.1006711	15.5769231	14.9164557	17.4894958	17.8519594	14.3994211	7.79053085	5.9525066	7.36349454	21.5214251	20.4511278	26.7830424	19.8979592	16.4037855	19.7680548	11.9232661	13.6076555	10.7755102	11.745	13.275	12.99	12.24	C00422	LMGL03010115	9544080	-	-	-	ko00561,ko01100
Lipid-B-P-0586	TG(16:0_18:1_18:1)	甘油三酯_TG(16:0_18:1_18:1)	GL	甘油脂类	TG	甘油三酯	52	2	876.802014	858.76764	[M+NH4]+	C55H102O6	24.1610738	23.3653846	24.4556962	29.3067227	29.317852	24.602026	12.6398852	10.2744063	12.1528861	34.5209437	35.6390977	42.9426434	32.755102	28.3911672	35.1080654	19.1834727	24.5454545	19.5918367	18.75	19.5	20.7	19.8	C00422	LMGL03010100	6442384	-	-	-	ko00561,ko01100
Lipid-B-P-0585	TG(16:0_17:0_18:2)	甘油三酯_TG(16:0_17:0_18:2)	GL	甘油脂类	TG	甘油三酯	51	2	862.786364	844.75199	[M+NH4]+	C54H100O6	0.141227229	0.112211538	0.144911392	0.11407563	0.143686502	0.105065123	0.0367288379	0.0398944591	0.0386895476	0.276167549	0.292932331	0.314214464	0.127653061	0.16214511	0.128096995	0.0628627644	0.0703349282	0.0798979592	0.2415	0.228	0.2124	0.2193	C00422	LMGL03010063	9544031	-	-	-	ko00561,ko01100
Lipid-B-P-0584	TG(16:0_17:1_18:1)	甘油三酯_TG(16:0_17:1_18:1)	GL	甘油脂类	TG	甘油三酯	51	2	862.786364	844.75199	[M+NH4]+	C54H100O6	5.63758389	5.10576923	5.80253165	6.46008403	7.48911466	6.22286541	3.70157819	3.05224274	3.58814353	7.68415985	7.21804511	9.75561097	8.14285714	5.55205047	7.05324196	3.83669454	6.54545455	4.37755102	4.59	4.44	5.1	4.95	C00422	LMGL03010061	-	-	-	-	ko00561,ko01100
Lipid-B-P-0583	TG(16:0_16:0_18:2)	甘油三酯_TG(16:0_16:0_18:2)	GL	甘油脂类	TG	甘油三酯	50	2	848.770714	830.73634	[M+NH4]+	C53H98O6	11.2176414	11.2932692	13.3518987	11.5336134	11.161103	11.1722142	4.54806313	3.16622691	4.07176287	21.2325469	21.8045113	24.9875312	11.1887755	8.86435331	10.9277807	4.47122479	6.02870813	4.98979592	18.9	16.65	17.7	14.505	C00422	LMGL03010044	25240356	-	-	-	ko00561,ko01100
Lipid-B-P-0582	TG(14:0_16:1_20:1)	甘油三酯_TG(14:0_16:1_20:1)	GL	甘油脂类	TG	甘油三酯	50	2	848.770714	830.73634	[M+NH4]+	C53H98O6	6.70182167	7.61538462	8.32405063	8.00420168	8.04063861	7.40955137	5.56671449	4.3060686	5.6474259	6.96196437	7.69924812	8.37905237	7.80612245	6.24605678	7.55930416	5.19429415	6.28708134	5.90816327	6.84	6.51	6.75	6.36	C00422	LMGL03014259	56938048	-	-	-	ko00561,ko01100
Lipid-B-P-0581	TG(16:0_16:1_18:1)	甘油三酯_TG(16:0_16:1_18:1)	GL	甘油脂类	TG	甘油三酯	50	2	848.770714	830.73634	[M+NH4]+	C53H98O6	5.17737296	5.59615385	5.68101266	6.11344538	5.92162554	5.32561505	4.01721664	3.05540897	3.77535101	5.37313433	5.89473684	6.88279302	5.81632653	4.7318612	5.72482868	4.51549434	4.62200957	4.53061224	5.1	4.47	4.89	4.41	C00422	LMGL03010043	9544011	-	-	-	ko00561,ko01100
Lipid-B-P-0580	TG(16:1_16:1_17:0)	甘油三酯_TG(16:1_16:1_17:0)	GL	甘油脂类	TG	甘油三酯	49	2	834.755064	816.72069	[M+NH4]+	C52H96O6	0.488974113	0.625961538	0.372151899	0.485294118	0.375907112	0.329956585	0.292682927	0.392612137	0.332293292	0.369764083	0.508270677	0.463840399	0.284693878	1.1340694	0.569319979	1.04476144	0.274162679	0.690306122	0.396	0.387	0.3465	0.3945	C00422	LMGL03010024	9543993	-	-	-	ko00561,ko01100
Lipid-B-P-0587	TG(16:0_18:0_18:2)	甘油三酯_TG(16:0_18:0_18:2)	GL	甘油脂类	TG	甘油三酯	52	2	876.802014	858.76764	[M+NH4]+	C55H102O6	2.53978907	2.775	2.74025316	2.94012605	3.07692308	2.41389291	0.852223816	0.81055409	0.851794072	5.57534906	5.41353383	6.28428928	2.50408163	1.70977918	2.31839747	1.36055091	1.31483254	1.12959184	3.39	3.96	3.63	3.57	C00422	LMGL03010104	9544069	-	-	-	ko00561,ko01100
Lipid-B-P-0621	TG(24:0_18:1_20:1)	甘油三酯_TG(24:0_18:1_20:1)	GL	甘油脂类	TG	甘油三酯	62	2	1016.958514	998.92414	[M+NH4]+	C65H122O6	0.0368168744	0.0375	0.0410126582	0.0494747899	0.0522496372	0.0399421129	0.0216929699	0.0213720317	0.0236193448	0.0410207029	0.0418045113	0.0499750623	0.0459183673	0.0264353312	0.0347917765	0.0177963601	0.028076555	0.0203877551	0.0387	0.0465	0.0477	0.0492	C00422	-	131758069	-	-	-	ko00561,ko01100
Lipid-B-P-0599	TG(18:0_18:1_19:1)	甘油三酯_TG(18:0_18:1_19:1)	GL	甘油脂类	TG	甘油三酯	55	2	918.848964	900.81459	[M+NH4]+	C58H108O6	0.0540747843	0.0499038462	0.0616708861	0.056092437	0.0716981132	0.0714905933	0.0381635581	0.0196306069	0.0203120125	0.0681752528	0.0766917293	0.112817955	0.100408163	0.047318612	0.0676858197	0.0221347762	0.0496650718	0.0474489796	0.0462	0.0582	0.0561	0.0609	C00422	LMGL03016144	-	-	-	-	ko00561,ko01100
Lipid-B-P-0601	TG(18:0_18:1_20:1)	甘油三酯_TG(18:0_18:1_20:1)	GL	甘油脂类	TG	甘油三酯	56	2	932.864614	914.83024	[M+NH4]+	C59H110O6	0.770853308	0.6	0.884050633	0.888655462	1.00725689	0.94934877	0.505021521	0.417941953	0.47425897	1.03418392	1.10977444	1.40947631	1.39285714	0.712933754	1.13231418	0.481062469	0.637320574	0.480612245	0.621	0.669	0.672	0.636	C00422	LMGL03010434	25240375	-	-	-	ko00561,ko01100
Lipid-B-P-0619	TG(24:0_18:1_18:1)	甘油三酯_TG(24:0_18:1_18:1)	GL	甘油脂类	TG	甘油三酯	60	2	988.927214	970.89284	[M+NH4]+	C63H118O6	1.94151486	1.74230769	2.02329114	2.14285714	2.43251089	2.27785818	1.01865136	0.72823219	0.823712949	2.56523832	2.56842105	3.65087282	3.05816327	1.80126183	2.61570901	0.891293655	1.55023923	0.976530612	1.851	1.896	2.079	1.752	C00422	-	131758067	-	-	-	ko00561,ko01100
Lipid-B-P-0618	TG(23:0_18:1_18:1)	甘油三酯_TG(23:0_18:1_18:1)	GL	甘油脂类	TG	甘油三酯	59	2	974.911564	956.87719	[M+NH4]+	C62H116O6	1.31160115	1.11490385	1.35341772	1.52836134	1.62554427	1.42836469	0.651362984	0.481266491	0.528861154	1.89215214	1.89473684	2.3042394	1.98979592	1.15930599	1.66051661	0.678799803	0.970334928	0.682653061	1.2705	1.515	1.383	1.44	C00422	-	-	-	-	-	ko00561,ko01100
Lipid-B-P-0617	TG(18:1_20:0_22:1)	甘油三酯_TG(18:1_20:0_22:1)	GL	甘油脂类	TG	甘油三酯	60	2	960.895914	942.86154	[M+NH4]+	C61H114O6	0.029050815	0.0236538462	0.0394936709	0.0406512605	0.0420899855	0.0393632417	0.02723099	0.0158627968	0.0267082683	0.051709196	0.0556390977	0.0733167082	0.0526530612	0.0356466877	0.0404849763	0.0224594196	0.029569378	0.0312244898	0.0336	0.0336	0.03	0.0438	C00422	LMGL03011273	9545234	-	-	-	ko00561,ko01100
Lipid-B-P-0616	TG(18:0_20:0_20:2)	甘油三酯_TG(18:0_20:0_20:2)	GL	甘油脂类	TG	甘油三酯	58	2	960.895914	942.86154	[M+NH4]+	C61H114O6	0.0161073826	0.00966346154	0.0131240506	0.00403361345	0.0126560232	0.0154558611	0.0037302726	0.0024	0.00123556942	0.0407318247	0.0378947368	0.0350124688	0.0146326531	0.0133438486	0.0101845018	0.00389572061	0.00442105263	0.0345918367	0.0321	0.0345	0.0456	0.0339	C00422	LMGL03010725	9544686	-	-	-	ko00561,ko01100
Lipid-B-P-0615	TG(18:2_20:0_20:0)	甘油三酯_TG(18:2_20:0_20:0)	GL	甘油脂类	TG	甘油三酯	58	2	960.895914	942.86154	[M+NH4]+	C61H114O6	0.0670182167	0.0509134615	0.062278481	0.0786239496	0.0728592163	0.0635311143	0.0352941176	0.0357783641	0.0444617785	0.0652864709	0.0703759398	0.0861845387	0.0760714286	0.040851735	0.0523458092	0.0275946877	0.0480861244	0.0407142857	0.0597	0.07455	0.066	0.0756	C00422	LMGL03010717	25240382	-	-	-	ko00561,ko01100
Lipid-B-P-0614	TG(18:1_20:0_20:1)	甘油三酯_TG(18:1_20:0_20:1)	GL	甘油脂类	TG	甘油三酯	58	2	960.895914	942.86154	[M+NH4]+	C61H114O6	0.121955896	0.0989423077	0.144607595	0.171113445	0.1712627	0.156005789	0.0694404591	0.0674406332	0.0870514821	0.130284064	0.150977444	0.164289277	0.159795918	0.0917981073	0.120822351	0.0572552878	0.09215311	0.0756122449	0.1203	0.1575	0.1386	0.1563	C00422	LMGL03010720	9544681	-	-	-	ko00561,ko01100
Lipid-B-P-0613	TG(16:0_24:0_18:2)	甘油三酯_TG(16:0_24:0_18:2)	GL	甘油脂类	TG	甘油三酯	58	2	960.895914	942.86154	[M+NH4]+	C61H114O6	0.220613615	0.196730769	0.250936709	0.281722689	0.267053701	0.258176556	0.0806312769	0.0642744063	0.0764430577	0.488204141	0.433082707	0.565586035	0.239693878	0.158044164	0.186610438	0.068470241	0.0815311005	0.0893877551	0.462	0.552	0.516	0.531	C00422	-	-	-	-	-	ko00561,ko01100
Lipid-B-P-0600	TG(16:0_21:0_18:2)	甘油三酯_TG(16:0_21:0_18:2)	GL	甘油脂类	TG	甘油三酯	55	2	918.848964	900.81459	[M+NH4]+	C58H108O6	0.0641418984	0.0429807692	0.0598481013	0.0463235294	0.0522496372	0.0520984081	0.0138880918	0.00940369393	0.0107956318	0.102840636	0.13112782	0.152618454	0.0554081633	0.0347003155	0.0420664207	0.0123659616	0.0231100478	0.015122449	0.1137	0.1233	0.1176	0.1452	C00422	-	-	-	-	-	ko00561,ko01100
Lipid-B-P-0612	TG(16:0_18:1_24:1)	甘油三酯_TG(16:0_18:1_24:1)	GL	甘油脂类	TG	甘油三酯	58	2	960.895914	942.86154	[M+NH4]+	C61H114O6	0.165963567	0.177692308	0.19321519	0.260609244	0.271117562	0.218523878	0.107030129	0.101319261	0.152574103	0.317766009	0.339849624	0.383042394	0.324489796	0.202523659	0.23089088	0.125725529	0.205550239	0.158571429	0.1533	0.1896	0.1815	0.228	C00422	-	131755172	-	-	-	ko00561,ko01100
Lipid-B-P-0610	TG(22:0_18:1_18:1)	甘油三酯_TG(22:0_18:1_18:1)	GL	甘油脂类	TG	甘油三酯	58	2	960.895914	942.86154	[M+NH4]+	C61H114O6	2.06807287	1.98173077	2.33620253	3.27731092	2.9317852	2.53835022	1.13342898	1.02269129	1.24804992	3.29321136	3.84962406	3.77057357	3.85714286	2.09148265	2.86557723	1.39596655	1.99521531	1.40510204	2.157	2.649	2.334	2.475	C00422	-	131757406	-	-	-	ko00561,ko01100
Lipid-B-P-0608	TG(15:0_18:1_24:1)	甘油三酯_TG(15:0_18:1_24:1)	GL	甘油脂类	TG	甘油三酯	57	2	946.880264	928.84589	[M+NH4]+	C60H112O6	1.21380633	1.0875	1.36405063	1.44327731	1.47750363	1.35166425	0.651362984	0.560422164	0.652106084	1.68415985	1.70526316	1.76558603	1.72346939	0.905362776	1.52451239	0.672897196	1.16842105	0.771428571	1.272	1.443	1.248	1.371	C00422	-	131754361	-	-	-	ko00561,ko01100
Lipid-B-P-0607	TG(18:0_18:0_20:2)	甘油三酯_TG(18:0_18:0_20:2)	GL	甘油脂类	TG	甘油三酯	56	2	932.864614	914.83024	[M+NH4]+	C59H110O6	0.376797699	0.340384615	0.429873418	0.384453782	0.447024673	0.476121563	0.239598278	0.212137203	0.244929797	0.469427058	0.554887218	0.604488778	0.609183673	0.293375394	0.525039536	0.202164289	0.338755981	0.162244898	0.2715	0.267	0.243	0.2955	C00422	LMGL03010440	9544403	-	-	-	ko00561,ko01100
Lipid-B-P-0606	TG(18:1_18:1_20:0)	甘油三酯_TG(18:1_18:1_20:0)	GL	甘油脂类	TG	甘油三酯	56	2	932.864614	914.83024	[M+NH4]+	C59H110O6	4.6021093	3.79326923	4.63291139	4.75840336	5.09433962	5.38350217	2.5251076	2.1530343	2.57410296	5.89311507	6.90225564	8.46882793	7.86734694	3.72239748	6.18344755	2.55287752	3.81818182	2.78571429	3.765	3.825	3.765	3.855	C00422	LMGL03010428	25240374	-	-	-	ko00561,ko01100
Lipid-B-P-0604	TG(16:0_18:2_22:0)	甘油三酯_TG(16:0_18:2_22:0)	GL	甘油脂类	TG	甘油三酯	56	2	932.864614	914.83024	[M+NH4]+	C59H110O6	0.236145733	0.210865385	0.274632911	0.208613445	0.2095791	0.195947902	0.0507890961	0.0405277045	0.0492979719	0.499759268	0.496240602	0.601496259	0.254387755	0.14637224	0.21128097	0.0749631087	0.075215311	0.0866326531	0.507	0.48	0.45	0.525	C00422	LMGL03010568	9544530	-	-	-	ko00561,ko01100
Lipid-B-P-0603	TG(16:0_18:1_22:1)	甘油三酯_TG(16:0_18:1_22:1)	GL	甘油脂类	TG	甘油三酯	56	2	932.864614	914.83024	[M+NH4]+	C59H110O6	0.440076702	0.369230769	0.492151899	0.56407563	0.59796807	0.567293777	0.364418938	0.304274406	0.294539782	0.586422725	0.646616541	0.790024938	0.716326531	0.41955836	0.651555087	0.275946877	0.467942584	0.358163265	0.42	0.444	0.393	0.444	C00422	LMGL03010572	9544534	-	-	-	ko00561,ko01100
Lipid-B-P-0602	TG(18:0_18:2_20:0)	甘油三酯_TG(18:0_18:2_20:0)	GL	甘油脂类	TG	甘油三酯	56	2	932.864614	914.83024	[M+NH4]+	C59H110O6	4.71716203	4.03846154	4.76962025	5.26260504	5.92162554	5.93342981	2.92682927	2.21002639	2.71138846	7.04862783	6.2556391	8.55860349	8.1122449	4.41640379	6.19926199	2.8745696	3.96172249	3.12244898	4.11	4.38	3.93	4.14	C00422	LMGL03010427	9544390	-	-	-	ko00561,ko01100
Lipid-B-P-0611	TG(18:0_22:0_18:2)	甘油三酯_TG(18:0_22:0_18:2)	GL	甘油脂类	TG	甘油三酯	58	2	960.895914	942.86154	[M+NH4]+	C61H114O6	0.16021093	0.133557692	0.161924051	0.191911765	0.181132075	0.173950796	0.0413199426	0.0305224274	0.0371294852	0.358208955	0.372932331	0.409975062	0.168367347	0.104100946	0.140115973	0.0492867683	0.0462200957	0.0456122449	0.336	0.447	0.387	0.399	C00422	-	131755837	-	-	-	ko00561,ko01100
Lipid-B-P-0532	TG(16:0_16:0_17:1)	甘油三酯_TG(16:0_16:0_17:1)	GL	甘油脂类	TG	甘油三酯	49	1	836.770714	818.73634	[M+NH4]+	C52H98O6	1.14908917	1.25192308	1.16962025	1.41806723	1.62554427	1.33863965	1.05164993	1.00211082	0.942277691	1.27250843	1.0406015	1.46783042	1.21989796	1.09621451	1.11333685	1.3487457	1.26746411	1.20459184	1.224	1.1805	1.0605	1.164	C00422	LMGL03010022	9543991	-	-	-	ko00561,ko01100
