# Supplementary material for: Lipidomic Profiling and Storage-Induced Changes in Cassava Flour Using LC-MS/MS
Source: Foods. 2024 Sep 25;13(19):3039. doi: 10.3390/foods13193039 (PMC11475662; doi:10.3390/foods13193039)
Supplement: Supplementary file 1 [file foods-13-03039-s001.zip › 0.Data/README.txt]

0.data-----------------------------------------所有样本数据信息
├── unit.xlsx----------------------------------代谢物含量单位信息表
├── *.levels.xlsx------------------------------样本含量
├── QC---------------------------------------------样本实验质控图片目录
│   ├── *_Integral_correction*diagram*.*-----------代谢物定量分析积分校正图
│   ├── *_MRM_detection_of*multimodal_maps*.*------MRM代谢物检测多峰图
│   ├── *_QC_MS*tic_overlap*.*---------------------QC样本质谱分析总离子流图
│   ├── *_QC_MS*TIC*.*-----------------------------QC样本质谱检测TIC重叠
│   └── README.txt---------------------------------说明文档
├── sample_info.xlsx---------------------------样本分组信息
└── README.txt---------------------------------说明文档
表格说明:

*.levels.xlsx
  Index: 物质简称
  Compounds: 物质英文名称
  物质: 物质中文名称
  Class I: 物质英文一级类别
  物质一级分类: 物质中文一级类别
  Class II: 物质英文二级类别
  物质二级分类: 物质中文二级类别
  Q1 (Da): 物质经电喷雾离子源加上离子之后的母离子分子量
  Molecular Weight: 相对分子质量
  Ionization model: 电离模式（M+H为带正电，M-H为带负电）
  Formula: 物质分子式
  样本各列: 各样本每个物质的含量
  mix或者_R: 混样含量
  cpd_ID: 物质在KEGG数据库中的编号
  lipidmaps ID: 物质在LIPID MAPS数据库中的编号
  Pubchem CID: 物质在PubChem数据库中的编号
  CAS: 物质的CAS号
  ChEBI: 物质在ChEBI数据库中的编号
  Metlin: 物质在Metlin数据库中的编号
  kegg_map: KEGG数据库通路编号

sample_info.xlsx
  Species：物种
  Tissues：组织部位
  MW-ID：MWID
  Sample-ID：样本ID
  Group：组别
