# Supplementary material for: Lipidomic Profiling and Storage-Induced Changes in Cassava Flour Using LC-MS/MS
Source: Foods. 2024 Sep 25;13(19):3039. doi: 10.3390/foods13193039 (PMC11475662; doi:10.3390/foods13193039)
Supplement: Supplementary file 1 [file foods-13-03039-s001.zip › 0.Data/sample_info.xlsx]

## Sheet: sheet1
Species	Tissues	MW_ID	Sample_ID	Group
木薯	块根	T23221638a	SC9-0-1	SC9-0
木薯	块根	T23221639a	SC9-0-2	SC9-0
木薯	块根	T23221640a	SC9-0-3	SC9-0
木薯	块根	T23221641a	SC9-180-1	SC9-180
木薯	块根	T23221642a	SC9-180-2	SC9-180
木薯	块根	T23221643a	SC9-180-3	SC9-180
木薯	块根	T23221644a	SC9-540-1	SC9-540
木薯	块根	T23221645a	SC9-540-2	SC9-540
木薯	块根	T23221646a	SC9-540-3	SC9-540
木薯	块根	T23221647a	GR10-0-1	GR10-0
木薯	块根	T23221648a	GR10-0-2	GR10-0
木薯	块根	T23221649a	GR10-0-3	GR10-0
木薯	块根	T23221650a	GR10-180-1	GR10-180
木薯	块根	T23221651a	GR10-180-2	GR10-180
木薯	块根	T23221652a	GR10-180-3	GR10-180
木薯	块根	T23221653a	GR10-540-1	GR10-540
木薯	块根	T23221654a	GR10-540-2	GR10-540
木薯	块根	T23221655a	GR10-540-3	GR10-540
