# Supplementary material for: Lipidomic Profiling and Storage-Induced Changes in Cassava Flour Using LC-MS/MS
Source: Foods. 2024 Sep 25;13(19):3039. doi: 10.3390/foods13193039 (PMC11475662; doi:10.3390/foods13193039)
Supplement: Supplementary file 1 [file foods-13-03039-s001.zip › 0.Data/unit.xlsx]

## Sheet: sheet1
product	unit
PlantLipids	nmol/g
